# Supplementary material for: 1-(4-Bromo­phen­yl)-2-ethyl­sulfinyl-2-(phenyl­selan­yl)ethanone monohydrate
Source: Acta Crystallogr Sect E Struct Rep Online. 2011 Apr 13;67(Pt 5):o1099–100. doi: 10.1107/S1600536811012712 (PMC3089188; doi:10.1107/S1600536811012712)
Supplement: Supplementary file 1 [file e-67-o1099-sup1.cif]

##############################################################################
#                                                                            #
# This CIF contains the data in a paper accepted for publication in          #
# Acta Crystallographica Section E. It conforms to the requirements of       #
# Notes for Authors for Acta Crystallographica Section E, and has been       #
# peer reviewed under the auspices of the IUCr Commission on Journals.       #
#                                                                            #
# Full details of the Crystallographic Information File format               #
# are given in the paper "The Crystallographic Information File (CIF):       #
# a New Standard Archive File for Crystallography" by S. R. Hall, F. H.      #
# Allen and I. D. Brown [Acta Cryst. (1991), A47, 655-685].                  #
#                                                                            #
# The current version of the core CIF dictionary is obtainable from          #
# ftp://ftp.iucr.org/pub/cif_core.dic.                                       #
#                                                                            #
# Software is freely available for graphical display of the structure(s)     #
# in this CIF. For information consult the CIF software page                 #
# http://www.iucr.org/resources/cif/software.                                #
#                                                                            #
# This file may be used for bona fide research purposes within the           #
# scientific community so long as proper attribution is given to the journal # 
# article from which it was obtained.                                        #
#                                                                            #
##############################################################################
data_global
_audit_creation_method     SHELXL-97
_journal_date_recd_electronic     2011-04-03
_journal_date_accepted     2011-04-05
_journal_name_full     'Acta Crystallographica, Section E'
_journal_year     2011
_journal_volume     67
_journal_issue      5
_journal_page_first     o1099
_journal_page_last     o1100
_journal_paper_category     QO
_journal_coeditor_code     HG5022
_publ_contact_author_name     ' Julio Zukerman-Schpector '
_publ_contact_author_address
;
Department of Chemistry,
Universidade Federal de S\~ao Carlos,
13565-905 S\~ao Carlos
SP
Brazil
;
_publ_contact_author_email
;
julio@power.ufscar.br
;
_publ_contact_author_fax     ' +55 16 33518030 '
_publ_contact_author_phone     ' +55 16 33518208 '
_publ_section_title
;
1-(4-Bromophenyl)-2-ethylsulfinyl-2-(phenylselanyl)ethanone monohydrate
;
loop_
    _publ_author_name
    _publ_author_footnote
    _publ_author_address
    'Zukerman-Schpector, Julio' .
;
Department of Chemistry,
Universidade Federal de S\~ao Carlos,
13565-905 S\~ao Carlos
SP
Brazil
;
    'De Simone, Carlos A.' .
;
Instituto de Qu\'imica e Biotecnologia
Universidade Federal de Alagoas,
57072-970 Macei\'o, AL
Brazil
;
    'Olivato, Paulo R.' .
;
Chemistry Institute
Universidade de S\~ao Paulo,
05508-000 S\~ao Paulo-SP
Brazil
;
    'Cerqueira Jr, Carlos R.' .
;
Chemistry Institute
Universidade de S\~ao Paulo,
05508-000 S\~ao Paulo-SP
Brazil
;
    'Tiekink, Edward R. T.' .
;
Department of Chemistry, University of Malaya,
50603 Kuala Lumpur, Malaysia
;
data_I
_audit_creation_method     SHELXL-97
_chemical_name_systematic
;
1-(4-Bromophenyl)-2-ethylsulfinyl-2-(phenylselanyl)ethanone monohydrate
;
_chemical_name_common     ?
_chemical_formula_moiety     'C16 H15 Br O2 S Se, H2 O'
_chemical_formula_sum     'C16 H17 Br O3 S Se'
_chemical_formula_iupac     'C16 H15 Br O2 S Se, H2 O'
_chemical_formula_weight     448.23
_chemical_melting_point     ?
_symmetry_cell_setting     monoclinic
_symmetry_space_group_name_H-M     'P 21/c'
_symmetry_space_group_name_Hall     '-P 2ybc'
loop_
    _symmetry_equiv_pos_as_xyz
    'x, y, z'
    '-x, y+1/2, -z+1/2'
    '-x, -y, -z'
    'x, -y-1/2, z-1/2'
_cell_length_a     14.6942(2)
_cell_length_b     6.11030(10)
_cell_length_c     21.5717(4)
_cell_angle_alpha     90.00
_cell_angle_beta     113.7140(10)
_cell_angle_gamma     90.00
_cell_volume     1773.30(5)
_cell_formula_units_Z     4
_cell_measurement_reflns_used     23524
_cell_measurement_theta_min     2.55
_cell_measurement_theta_max     26.73
_cell_measurement_temperature     290(2)
_exptl_crystal_description     plate
_exptl_crystal_colour     colourless
_exptl_crystal_size_max     0.36
_exptl_crystal_size_mid     0.19
_exptl_crystal_size_min     0.16
_exptl_crystal_density_diffrn     1.679
_exptl_crystal_density_meas     ?
_exptl_crystal_density_method     'not measured'
_exptl_crystal_F_000     888
_exptl_absorpt_coefficient_mu     4.496
_exptl_absorpt_correction_type     multi-scan
_exptl_absorpt_process_details     '(SADABS; Sheldrick, 1996)'
_exptl_absorpt_correction_T_min     0.2905
_exptl_absorpt_correction_T_max     0.7341
_exptl_special_details
;
;
_diffrn_ambient_temperature     290(2)
_diffrn_radiation_type     MoK\a
_diffrn_radiation_wavelength     0.71073
_diffrn_radiation_source     'sealed tube'
_diffrn_radiation_monochromator     graphite
_diffrn_measurement_device_type     'Nonius KappaCCD'
_diffrn_measurement_method     'CCD rotation images'
_diffrn_detector_area_resol_mean     ?
_diffrn_reflns_number     32063
_diffrn_reflns_av_R_equivalents     0.0764
_diffrn_reflns_av_sigmaI/netI     0.0294
_diffrn_reflns_theta_min     3.64
_diffrn_reflns_theta_max     26.74
_diffrn_reflns_theta_full     26.74
_diffrn_measured_fraction_theta_max     0.990
_diffrn_measured_fraction_theta_full     0.990
_diffrn_reflns_limit_h_min     -18
_diffrn_reflns_limit_h_max     18
_diffrn_reflns_limit_k_min     -7
_diffrn_reflns_limit_k_max     7
_diffrn_reflns_limit_l_min     -27
_diffrn_reflns_limit_l_max     25
_diffrn_standards_number     0
_diffrn_standards_interval_count     ?
_diffrn_standards_interval_time     ?
_diffrn_standards_decay_%     '1'
_refine_special_details
;
Refinement of <i>F</i>^2^ against ALL reflections. The weighted <i>R</i>-factor
<i>wR</i> and goodness of fit <i>S</i> are based on <i>F</i>^2^, conventional
<i>R</i>-factors <i>R</i> are based on <i>F</i>, with <i>F</i> set to zero for
negative <i>F</i>^2^. The threshold expression of <i>F</i>^2^ >
2\s(<i>F</i>^2^) is used only for calculating <i>R</i>-factors(gt) <i>etc</i>.
and is not relevant to the choice of reflections for refinement.
<i>R</i>-factors based on <i>F</i>^2^ are statistically about twice as large
as those based on <i>F</i>, and <i>R</i>- factors based on ALL data will be
even larger.
;
_reflns_number_total     3734
_reflns_number_gt     3177
_reflns_threshold_expression     I>2\s(I)
_refine_ls_structure_factor_coef     Fsqd
_refine_ls_matrix_type     full
_refine_ls_R_factor_all     0.0463
_refine_ls_R_factor_gt     0.0372
_refine_ls_wR_factor_gt     0.0890
_refine_ls_wR_factor_ref     0.0947
_refine_ls_goodness_of_fit_ref     1.032
_refine_ls_restrained_S_all     1.032
_refine_ls_number_reflns     3734
_refine_ls_number_parameters     200
_refine_ls_number_restraints     0
_refine_ls_hydrogen_treatment     constr
_refine_ls_weighting_scheme     calc
_refine_ls_weighting_details
         'calc w=1/[\s^2^(Fo^2^)+(0.0428P)^2^+1.5141P] where P=(Fo^2^+2Fc^2^)/3'
_atom_sites_solution_hydrogens     geom
_atom_sites_solution_primary     direct
_atom_sites_solution_secondary     difmap
_refine_ls_shift/su_max     0.000
_refine_ls_shift/su_max_lt     0.001
_refine_ls_shift/su_mean     0.000
_refine_diff_density_max     0.796
_refine_diff_density_min     -0.546
_refine_ls_extinction_method     none
_refine_ls_extinction_coef     ?
loop_
    _atom_type_symbol
    _atom_type_description
    _atom_type_scat_dispersion_real
    _atom_type_scat_dispersion_imag
    _atom_type_scat_source
    'C' 'C' 0.0033 0.0016
                         'International Tables Vol C Tables 4.2.6.8 and 6.1.1.4'
    'H' 'H' 0.0000 0.0000
                         'International Tables Vol C Tables 4.2.6.8 and 6.1.1.4'
    'O' 'O' 0.0106 0.0060
                         'International Tables Vol C Tables 4.2.6.8 and 6.1.1.4'
    'S' 'S' 0.1246 0.1234
                         'International Tables Vol C Tables 4.2.6.8 and 6.1.1.4'
    'Se' 'Se' -0.0929 2.2259
                         'International Tables Vol C Tables 4.2.6.8 and 6.1.1.4'
    'Br' 'Br' -0.2901 2.4595
                         'International Tables Vol C Tables 4.2.6.8 and 6.1.1.4'
_computing_data_collection     'COLLECT (Nonius, 1999)'
_computing_cell_refinement     'SCALEPACK (Otwinowski & Minor, 1997)'
_computing_data_reduction     'DENZO (Otwinowski & Minor, 1997) and SCALEPACK'
_computing_structure_solution     'SIR97 (Altomare <i>et al.</i>, 1999)'
_computing_structure_refinement     'SHELXL97 (Sheldrick, 2008)'
_computing_molecular_graphics
                      'ORTEP-3 (Farrugia, 1997) and DIAMOND (Brandenburg, 2006)'
_computing_publication_material
                     'MarvinSketch (Chemaxon, 2010) and publCIF (Westrip, 2010)'
loop_
    _atom_site_type_symbol
    _atom_site_label
    _atom_site_fract_x
    _atom_site_fract_y
    _atom_site_fract_z
    _atom_site_U_iso_or_equiv
    _atom_site_adp_type
    _atom_site_calc_flag
    _atom_site_refinement_flags
    _atom_site_occupancy
    _atom_site_symmetry_multiplicity
    _atom_site_disorder_assembly
    _atom_site_disorder_group
    C C1 0.27316(19) 0.2209(5) 0.25810(14) 0.0424(6) Uani d . 1 1 . .
    C C2 0.36493(19) 0.1572(5) 0.32017(13) 0.0419(6) Uani d . 1 1 . .
    H H2 0.4114 0.0804 0.3055 0.050 Uiso calc R 1 1 . .
    C C3 0.5393(2) 0.2846(6) 0.42271(17) 0.0593(8) Uani d . 1 1 . .
    H H3A 0.5269 0.1896 0.4545 0.071 Uiso calc R 1 1 . .
    H H3B 0.5683 0.1973 0.3977 0.071 Uiso calc R 1 1 . .
    C C4 0.6102(3) 0.4646(8) 0.4605(2) 0.0811(12) Uani d . 1 1 . .
    H H4A 0.5806 0.5522 0.4844 0.122 Uiso calc R 1 1 . .
    H H4B 0.6243 0.5547 0.4290 0.122 Uiso calc R 1 1 . .
    H H4C 0.6709 0.4014 0.4922 0.122 Uiso calc R 1 1 . .
    C C5 0.23970(19) 0.0756(5) 0.19795(14) 0.0409(6) Uani d . 1 1 . .
    C C6 0.1669(2) 0.1548(5) 0.13798(15) 0.0488(6) Uani d . 1 1 . .
    H H6 0.1396 0.2925 0.1373 0.059 Uiso calc R 1 1 . .
    C C7 0.1349(2) 0.0315(5) 0.07957(16) 0.0544(7) Uani d . 1 1 . .
    H H7 0.0868 0.0854 0.0395 0.065 Uiso calc R 1 1 . .
    C C8 0.1756(2) -0.1734(5) 0.08164(15) 0.0503(7) Uani d . 1 1 . .
    C C9 0.2473(2) -0.2565(5) 0.14005(16) 0.0506(7) Uani d . 1 1 . .
    H H9 0.2736 -0.3952 0.1405 0.061 Uiso calc R 1 1 . .
    C C10 0.2796(2) -0.1304(5) 0.19819(15) 0.0470(6) Uani d . 1 1 . .
    H H10 0.3287 -0.1843 0.2379 0.056 Uiso calc R 1 1 . .
    C C11 0.1967(2) 0.0520(5) 0.36178(14) 0.0468(6) Uani d . 1 1 . .
    C C12 0.1754(3) 0.2435(6) 0.38661(18) 0.0612(8) Uani d . 1 1 . .
    H H12 0.2261 0.3392 0.4116 0.073 Uiso calc R 1 1 . .
    C C13 0.0772(3) 0.2921(7) 0.3739(2) 0.0709(10) Uani d . 1 1 . .
    H H13 0.0618 0.4222 0.3900 0.085 Uiso calc R 1 1 . .
    C C14 0.0026(3) 0.1487(8) 0.33776(19) 0.0722(10) Uani d . 1 1 . .
    H H14 -0.0631 0.1809 0.3298 0.087 Uiso calc R 1 1 . .
    C C15 0.0248(3) -0.0399(8) 0.3137(2) 0.0713(10) Uani d . 1 1 . .
    H H15 -0.0259 -0.1368 0.2894 0.086 Uiso calc R 1 1 . .
    C C16 0.1217(2) -0.0899(6) 0.32472(17) 0.0577(8) Uani d . 1 1 . .
    H H16 0.1362 -0.2181 0.3073 0.069 Uiso calc R 1 1 . .
    O O1 0.22999(15) 0.3895(3) 0.25913(11) 0.0532(5) Uani d . 1 1 . .
    O O2 0.45208(18) 0.5313(4) 0.31552(12) 0.0643(6) Uani d . 1 1 . .
    O O1W 0.4391(2) 0.4022(4) 0.18722(14) 0.0729(7) Uani d . 1 1 . .
    H H1W 0.4651 0.2794 0.1849 0.088 Uiso d R 1 1 . .
    H H2W 0.4411 0.4158 0.2263 0.088 Uiso d R 1 1 . .
    S S 0.42388(5) 0.40496(12) 0.36491(4) 0.04610(18) Uani d . 1 1 . .
    Se Se 0.33094(2) -0.03515(6) 0.380920(17) 0.05674(12) Uani d . 1 1 . .
    Br Br 0.13073(3) -0.34569(7) 0.001765(19) 0.07905(15) Uani d . 1 1 . .
loop_
    _atom_site_aniso_label
    _atom_site_aniso_U_11
    _atom_site_aniso_U_22
    _atom_site_aniso_U_33
    _atom_site_aniso_U_12
    _atom_site_aniso_U_13
    _atom_site_aniso_U_23
    C1 0.0385(13) 0.0460(15) 0.0428(15) -0.0001(11) 0.0165(11) 0.0043(11)
    C2 0.0366(13) 0.0488(15) 0.0393(14) 0.0033(11) 0.0143(11) -0.0005(11)
    C3 0.0458(16) 0.077(2) 0.0477(17) -0.0005(15) 0.0116(13) -0.0088(16)
    C4 0.054(2) 0.114(3) 0.067(2) -0.015(2) 0.0156(18) -0.030(2)
    C5 0.0351(12) 0.0465(14) 0.0402(14) -0.0005(11) 0.0144(11) 0.0018(11)
    C6 0.0438(14) 0.0497(16) 0.0474(16) 0.0058(12) 0.0127(12) 0.0029(12)
    C7 0.0494(16) 0.0604(18) 0.0426(16) 0.0017(14) 0.0073(13) 0.0028(13)
    C8 0.0491(15) 0.0589(18) 0.0440(15) -0.0071(13) 0.0199(13) -0.0048(13)
    C9 0.0498(15) 0.0490(16) 0.0527(17) 0.0008(13) 0.0203(13) -0.0028(13)
    C10 0.0410(14) 0.0505(16) 0.0442(15) 0.0017(12) 0.0116(12) 0.0036(12)
    C11 0.0484(15) 0.0545(16) 0.0403(15) -0.0053(12) 0.0207(12) 0.0044(12)
    C12 0.0638(19) 0.062(2) 0.0597(19) -0.0092(16) 0.0271(16) -0.0088(16)
    C13 0.078(2) 0.077(2) 0.070(2) 0.0102(19) 0.043(2) -0.0010(19)
    C14 0.0531(19) 0.109(3) 0.061(2) 0.003(2) 0.0298(17) 0.014(2)
    C15 0.0543(19) 0.099(3) 0.062(2) -0.0205(19) 0.0248(17) -0.007(2)
    C16 0.0591(18) 0.0643(19) 0.0530(18) -0.0161(15) 0.0260(15) -0.0090(15)
    O1 0.0507(11) 0.0509(11) 0.0526(12) 0.0099(9) 0.0149(9) -0.0012(9)
    O2 0.0661(14) 0.0659(14) 0.0611(14) -0.0174(11) 0.0258(12) 0.0026(11)
    O1W 0.0846(17) 0.0675(15) 0.0766(17) 0.0192(13) 0.0428(14) 0.0114(13)
    S 0.0449(4) 0.0504(4) 0.0427(4) -0.0023(3) 0.0172(3) -0.0049(3)
    Se 0.05056(19) 0.0595(2) 0.0579(2) 0.00582(13) 0.01947(15) 0.01869(14)
    Br 0.0929(3) 0.0816(3) 0.0526(2) -0.0047(2) 0.01875(19) -0.02037(18)
_geom_special_details
;
All s.u.'s (except the s.u. in the dihedral angle between two l.s. planes) are
estimated using the full covariance matrix. The cell s.u.'s are taken into
account individually in the estimation of s.u.'s in distances, angles and
torsion angles; correlations between s.u.'s in cell parameters are only used
when they are defined by crystal symmetry. An approximate (isotropic)
treatment of cell s.u.'s is used for estimating s.u.'s involving l.s. planes.
;
loop_
    _geom_bond_atom_site_label_1
    _geom_bond_atom_site_label_2
    _geom_bond_site_symmetry_2
    _geom_bond_distance
    _geom_bond_publ_flag
    C1 O1 . 1.215(3) ?
    C1 C5 . 1.483(4) ?
    C1 C2 . 1.520(4) ?
    C2 S . 1.817(3) ?
    C2 Se . 1.969(3) ?
    C2 H2 . 0.9800 ?
    C3 C4 . 1.509(5) ?
    C3 S . 1.809(3) ?
    C3 H3A . 0.9700 ?
    C3 H3B . 0.9700 ?
    C4 H4A . 0.9600 ?
    C4 H4B . 0.9600 ?
    C4 H4C . 0.9600 ?
    C5 C10 . 1.388(4) ?
    C5 C6 . 1.392(4) ?
    C6 C7 . 1.378(4) ?
    C6 H6 . 0.9300 ?
    C7 C8 . 1.380(4) ?
    C7 H7 . 0.9300 ?
    C8 C9 . 1.374(4) ?
    C8 Br . 1.897(3) ?
    C9 C10 . 1.383(4) ?
    C9 H9 . 0.9300 ?
    C10 H10 . 0.9300 ?
    C11 C12 . 1.375(5) ?
    C11 C16 . 1.377(4) ?
    C11 Se . 1.920(3) ?
    C12 C13 . 1.388(5) ?
    C12 H12 . 0.9300 ?
    C13 C14 . 1.375(6) ?
    C13 H13 . 0.9300 ?
    C14 C15 . 1.357(6) ?
    C14 H14 . 0.9300 ?
    C15 C16 . 1.380(5) ?
    C15 H15 . 0.9300 ?
    C16 H16 . 0.9300 ?
    O2 S . 1.503(2) ?
    O1W H1W . 0.8525 ?
    O1W H2W . 0.8362 ?
loop_
    _geom_angle_atom_site_label_1
    _geom_angle_atom_site_label_2
    _geom_angle_atom_site_label_3
    _geom_angle_site_symmetry_1
    _geom_angle_site_symmetry_3
    _geom_angle
    _geom_angle_publ_flag
    O1 C1 C5 . . 122.1(2) ?
    O1 C1 C2 . . 119.1(3) ?
    C5 C1 C2 . . 118.8(2) ?
    C1 C2 S . . 108.62(19) ?
    C1 C2 Se . . 111.50(17) ?
    S C2 Se . . 109.77(14) ?
    C1 C2 H2 . . 109.0 ?
    S C2 H2 . . 109.0 ?
    Se C2 H2 . . 109.0 ?
    C4 C3 S . . 109.2(3) ?
    C4 C3 H3A . . 109.8 ?
    S C3 H3A . . 109.8 ?
    C4 C3 H3B . . 109.8 ?
    S C3 H3B . . 109.8 ?
    H3A C3 H3B . . 108.3 ?
    C3 C4 H4A . . 109.5 ?
    C3 C4 H4B . . 109.5 ?
    H4A C4 H4B . . 109.5 ?
    C3 C4 H4C . . 109.5 ?
    H4A C4 H4C . . 109.5 ?
    H4B C4 H4C . . 109.5 ?
    C10 C5 C6 . . 118.9(3) ?
    C10 C5 C1 . . 123.3(2) ?
    C6 C5 C1 . . 117.7(2) ?
    C7 C6 C5 . . 120.8(3) ?
    C7 C6 H6 . . 119.6 ?
    C5 C6 H6 . . 119.6 ?
    C6 C7 C8 . . 118.8(3) ?
    C6 C7 H7 . . 120.6 ?
    C8 C7 H7 . . 120.6 ?
    C9 C8 C7 . . 121.8(3) ?
    C9 C8 Br . . 119.1(2) ?
    C7 C8 Br . . 119.1(2) ?
    C8 C9 C10 . . 118.8(3) ?
    C8 C9 H9 . . 120.6 ?
    C10 C9 H9 . . 120.6 ?
    C9 C10 C5 . . 120.8(3) ?
    C9 C10 H10 . . 119.6 ?
    C5 C10 H10 . . 119.6 ?
    C12 C11 C16 . . 120.4(3) ?
    C12 C11 Se . . 121.9(2) ?
    C16 C11 Se . . 117.6(2) ?
    C11 C12 C13 . . 119.2(3) ?
    C11 C12 H12 . . 120.4 ?
    C13 C12 H12 . . 120.4 ?
    C14 C13 C12 . . 120.2(4) ?
    C14 C13 H13 . . 119.9 ?
    C12 C13 H13 . . 119.9 ?
    C15 C14 C13 . . 119.9(3) ?
    C15 C14 H14 . . 120.0 ?
    C13 C14 H14 . . 120.0 ?
    C14 C15 C16 . . 120.8(3) ?
    C14 C15 H15 . . 119.6 ?
    C16 C15 H15 . . 119.6 ?
    C11 C16 C15 . . 119.4(3) ?
    C11 C16 H16 . . 120.3 ?
    C15 C16 H16 . . 120.3 ?
    H1W O1W H2W . . 108.1 ?
    O2 S C3 . . 104.37(15) ?
    O2 S C2 . . 105.07(13) ?
    C3 S C2 . . 98.16(14) ?
    C11 Se C2 . . 101.82(11) ?
loop_
    _geom_torsion_atom_site_label_1
    _geom_torsion_atom_site_label_2
    _geom_torsion_atom_site_label_3
    _geom_torsion_atom_site_label_4
    _geom_torsion_site_symmetry_1
    _geom_torsion_site_symmetry_2
    _geom_torsion_site_symmetry_3
    _geom_torsion_site_symmetry_4
    _geom_torsion
    _geom_torsion_publ_flag
    O1 C1 C2 S . . . . -28.1(3) ?
    C5 C1 C2 S . . . . 151.4(2) ?
    O1 C1 C2 Se . . . . 93.0(3) ?
    C5 C1 C2 Se . . . . -87.5(2) ?
    O1 C1 C5 C10 . . . . -171.6(3) ?
    C2 C1 C5 C10 . . . . 8.9(4) ?
    O1 C1 C5 C6 . . . . 10.6(4) ?
    C2 C1 C5 C6 . . . . -168.9(2) ?
    C10 C5 C6 C7 . . . . -0.2(4) ?
    C1 C5 C6 C7 . . . . 177.7(3) ?
    C5 C6 C7 C8 . . . . 0.7(5) ?
    C6 C7 C8 C9 . . . . -0.5(5) ?
    C6 C7 C8 Br . . . . 179.2(2) ?
    C7 C8 C9 C10 . . . . -0.2(5) ?
    Br C8 C9 C10 . . . . -179.9(2) ?
    C8 C9 C10 C5 . . . . 0.7(4) ?
    C6 C5 C10 C9 . . . . -0.5(4) ?
    C1 C5 C10 C9 . . . . -178.3(3) ?
    C16 C11 C12 C13 . . . . 0.1(5) ?
    Se C11 C12 C13 . . . . -176.7(3) ?
    C11 C12 C13 C14 . . . . 0.9(5) ?
    C12 C13 C14 C15 . . . . -0.8(6) ?
    C13 C14 C15 C16 . . . . -0.3(6) ?
    C12 C11 C16 C15 . . . . -1.1(5) ?
    Se C11 C16 C15 . . . . 175.8(3) ?
    C14 C15 C16 C11 . . . . 1.3(6) ?
    C4 C3 S O2 . . . . 64.1(3) ?
    C4 C3 S C2 . . . . 172.0(3) ?
    C1 C2 S O2 . . . . -61.3(2) ?
    Se C2 S O2 . . . . 176.53(14) ?
    C1 C2 S C3 . . . . -168.7(2) ?
    Se C2 S C3 . . . . 69.18(16) ?
    C12 C11 Se C2 . . . . -76.2(3) ?
    C16 C11 Se C2 . . . . 106.9(2) ?
    C1 C2 Se C11 . . . . -27.7(2) ?
    S C2 Se C11 . . . . 92.67(15) ?
loop_
    _geom_hbond_atom_site_label_D
    _geom_hbond_atom_site_label_H
    _geom_hbond_atom_site_label_A
    _geom_hbond_site_symmetry_A
    _geom_hbond_distance_DH
    _geom_hbond_distance_HA
    _geom_hbond_distance_DA
    _geom_hbond_angle_DHA
    O1w H1w O2 2_645 0.85 1.95 2.788(4) 169
    O1w H2w O2 . 0.84 1.99 2.810(4) 165
    C2 H2 O1w 2_645 0.98 2.40 3.334(4) 159
    C3 H3b O1w 2_645 0.97 2.54 3.434(4) 153
    C9 H9 O1w 1_545 0.93 2.55 3.320(4) 141
    C10 H10 O2 1_545 0.93 2.58 3.456(4) 157
    C14 H14 Cg1 2_555 0.93 2.96 3.793(5) 149
    C8 Br Cg2 4_555 1.897(3) 3.4921(16) 5.349(3) 165.34(10)
