# Supplementary material for: 1-(4-Bromo­phen­yl)-2-ethyl­sulfinyl-2-(phenyl­selan­yl)ethanone monohydrate
Source: Acta Crystallogr Sect E Struct Rep Online. 2011 Apr 13;67(Pt 5):o1099–100. doi: 10.1107/S1600536811012712 (PMC3089188; doi:10.1107/S1600536811012712)
Supplement: Supplementary file 2 [file e-67-o1099-Isup2.hkl]

#
# h,k,l, Fc-squared, Fo-squared, sigma(Fo-squared) and status flag
#
data_I
_shelx_title ' carlos P 21/c'
_shelx_refln_list_code          4
_shelx_F_calc_maximum      147.01
_exptl_crystal_F_000       888.00
_reflns_d_resolution_high  0.7898
 
loop_
 _symmetry_equiv_pos_as_xyz
 'x, y, z'
 '-x, y+1/2, -z+1/2'
 '-x, -y, -z'
 'x, -y-1/2, z-1/2'
 
_cell_length_a    14.6942
_cell_length_b     6.1103
_cell_length_c    21.5717
_cell_angle_alpha  90.000
_cell_angle_beta  113.714
_cell_angle_gamma  90.000
 
_shelx_F_squared_multiplier     1.000
 
loop_
 _refln_index_h
 _refln_index_k
 _refln_index_l
 _refln_F_squared_calc
 _refln_F_squared_meas
 _refln_F_squared_sigma
 _refln_observed_status
   3   0   0     2935.16     3398.98    133.84 o
   4   0   0    15467.04    15803.01    506.55 o
   5   0   0      597.64      467.47     13.60 o
   6   0   0     2289.28     2403.43     51.01 o
   7   0   0     6789.83     6550.38    171.18 o
   8   0   0        7.75        3.83      5.91 o
   9   0   0     8317.26     7878.10    115.53 o
  10   0   0     2248.01     2196.87     35.46 o
  11   0   0     1263.22     1214.74     21.32 o
  12   0   0      757.66      752.76     22.80 o
  13   0   0      346.00      406.00     12.22 o
  14   0   0       25.05       40.93      6.84 o
  15   0   0      334.91      360.78     12.38 o
  16   0   0       15.47       41.65      9.05 o
  17   0   0        3.93        5.88     16.63 o
   1   1   0     1380.00     1204.35     15.33 o
   2   1   0     5645.61     5650.77     96.07 o
   3   1   0      622.62      576.46     11.93 o
   4   1   0     1891.07     1682.68     33.65 o
   5   1   0     6262.01     5997.63    111.28 o
   6   1   0     6875.79     6813.46    105.10 o
   7   1   0        2.46        0.69      1.56 o
   8   1   0       58.23       55.88      2.53 o
   9   1   0     1852.47     1790.19     20.38 o
  10   1   0      643.94      636.51     12.44 o
  11   1   0      319.73      339.69      8.87 o
  12   1   0      184.08      162.82      5.46 o
  13   1   0        1.08        4.97      4.31 o
  14   1   0      139.32      150.85      5.79 o
  15   1   0      138.45      181.23      6.59 o
  16   1   0      143.47      144.55     19.27 o
   0   2   0     4805.70     4631.30     90.49 o
   1   2   0     9590.11     9229.94    123.00 o
   2   2   0       12.30       24.32      3.72 o
   3   2   0    10669.29    10040.70    123.71 o
   4   2   0      564.09      549.18      9.22 o
   5   2   0        3.60       23.16      4.93 o
   6   2   0     1743.43     1581.46     28.77 o
   7   2   0      564.96      578.76      9.92 o
   8   2   0     1898.32     1847.27     28.57 o
   9   2   0     3507.86     3390.74     42.74 o
  10   2   0       60.26       64.97      4.23 o
  11   2   0      975.25     1001.92     22.64 o
  12   2   0      608.07      658.50     20.44 o
  13   2   0       85.51       85.55      6.61 o
  14   2   0       85.75       97.54      7.43 o
  15   2   0      138.85      146.02      7.64 o
  16   2   0       12.47        3.86     13.40 o
   1   3   0      386.20      312.01      6.16 o
   2   3   0       57.23       49.87      1.77 o
   3   3   0       46.53       31.45      1.79 o
   4   3   0     8374.16     8065.57    139.24 o
   5   3   0     5956.81     5674.22    114.30 o
   6   3   0      395.47      372.12      5.20 o
   7   3   0     1278.16     1221.40     17.15 o
   8   3   0       66.80       67.62      3.49 o
   9   3   0       54.44       44.32      4.08 o
  10   3   0       18.46       30.58      4.44 o
  11   3   0       65.11       77.37      6.93 o
  12   3   0        8.67        3.29      5.08 o
  13   3   0       65.24       74.22      8.06 o
  14   3   0       86.55       75.65      9.08 o
  15   3   0       25.50       28.97      8.94 o
   0   4   0      447.48      405.85     11.06 o
   1   4   0      728.00      695.19     10.72 o
   2   4   0      193.48      177.43      4.18 o
   3   4   0     2660.17     2663.08     47.91 o
   4   4   0      353.53      317.87      6.56 o
   5   4   0      322.07      315.14      6.97 o
   6   4   0     1070.28     1096.25     17.45 o
   7   4   0     1491.68     1455.97     20.06 o
   8   4   0      371.49      366.00      7.88 o
   9   4   0       42.23       42.56      3.79 o
  10   4   0       24.67       32.20      4.12 o
  11   4   0       38.01       29.56      7.79 o
  12   4   0      110.20      109.90      8.23 o
  13   4   0        1.71      -10.08     10.15 o
  14   4   0      248.66      208.06     12.21 o
   1   5   0        9.36       10.98      4.49 o
   2   5   0     3759.94     3762.10     41.11 o
   3   5   0       81.30      100.35      4.07 o
   4   5   0      953.47      945.77     14.37 o
   5   5   0       14.59       20.77      2.66 o
   6   5   0      347.97      387.72      6.57 o
   7   5   0      774.99      839.55     12.31 o
   8   5   0      663.95      624.58     19.00 o
   9   5   0       27.74       29.66      4.70 o
  10   5   0       84.90       61.09      4.70 o
  11   5   0      136.93      141.48      8.65 o
  12   5   0        1.88       10.20      7.59 o
   0   6   0       17.66       22.41      6.28 o
   1   6   0      236.74      241.58     11.02 o
   2   6   0        6.15       13.78      4.26 o
   3   6   0        0.45        3.95      3.88 o
   4   6   0      402.53      420.98     11.09 o
   5   6   0      153.61      175.02      8.43 o
   6   6   0      591.32      565.93     29.81 o
   7   6   0       15.36       24.20      4.35 o
   8   6   0       74.30       95.08      6.84 o
   9   6   0        1.12       -2.07      7.87 o
  10   6   0        3.59        1.26     10.52 o
   1   7   0      285.39      278.36     10.41 o
   2   7   0      208.29      210.67      8.19 o
   3   7   0       68.38       70.91     11.60 o
   4   7   0        4.88       18.20     12.81 o
   5   7   0       16.33       17.01      7.84 o
   6   7   0       17.41       15.17     10.02 o
   7   7   0       89.56       81.20     10.54 o
 -17   1   1        0.41        3.87      6.86 o
 -16   1   1      194.67      188.92      9.55 o
 -15   1   1      657.80      694.18     17.32 o
 -14   1   1        7.50        0.82      4.32 o
 -13   1   1      992.84     1089.94     26.49 o
 -12   1   1      113.57      130.96      5.19 o
 -11   1   1      488.50      468.59      9.86 o
 -10   1   1      691.48      652.43      8.25 o
  -9   1   1     1539.45     1430.78     14.98 o
  -8   1   1      725.25      608.37     10.87 o
  -7   1   1     2636.97     2598.93     31.08 o
  -6   1   1     5473.14     5377.81     90.38 o
  -5   1   1     1787.30     1912.39     27.46 o
  -3   1   1    12141.57    11202.84    255.84 o
  -2   1   1     3506.38     3460.67     75.21 o
  -1   1   1     2913.54     2573.86     62.75 o
   2   1   1     2585.62     2742.94     60.99 o
   3   1   1        7.19        8.94      1.50 o
   4   1   1     3599.72     3524.89     51.44 o
   6   1   1    11495.94    11533.31    288.33 o
   7   1   1      623.75      572.87      7.88 o
   8   1   1      218.02      221.41      4.86 o
   9   1   1     4203.08     4153.45     52.32 o
  10   1   1        3.68        6.24      3.42 o
  11   1   1      520.04      490.84      8.23 o
  12   1   1       18.75       21.86      3.85 o
  13   1   1      133.17      147.02      5.61 o
  14   1   1      452.39      542.76     17.80 o
  15   1   1      153.59      143.55      6.22 o
  16   1   1      136.41      175.98     13.03 o
 -16   2   1        5.70        3.78     11.47 o
 -15   2   1        8.81        3.40      6.73 o
 -14   2   1      143.75      151.78      8.45 o
 -13   2   1      155.43      142.49      8.48 o
 -12   2   1        0.26       -3.61      5.15 o
 -11   2   1     1212.47     1092.23     17.17 o
 -10   2   1     2709.17     2640.85     27.95 o
  -9   2   1     1876.64     1774.86     19.20 o
  -8   2   1      574.95      540.87     10.33 o
  -7   2   1        7.45       10.17      1.89 o
  -6   2   1     7403.05     7172.41    108.62 o
  -5   2   1     5196.21     5019.86     82.98 o
  -4   2   1        0.20        1.13      0.93 o
  -3   2   1     6572.63     5993.47    102.39 o
  -2   2   1     5913.12     6096.34    127.65 o
  -1   2   1     3201.27     3276.28     70.07 o
   0   2   1     6380.72     5924.22     60.51 o
   1   2   1    20126.24    19492.09    626.89 o
   2   2   1     4893.06     4784.95     43.43 o
   3   2   1     3200.30     3106.57     53.10 o
   4   2   1      315.89      256.39      6.41 o
   5   2   1     1936.60     1620.09     25.50 o
   6   2   1     1841.86     1641.87     30.41 o
   7   2   1     1012.32     1018.90     17.62 o
   8   2   1     1373.75     1262.21     30.78 o
   9   2   1       84.22       75.32      5.98 o
  10   2   1     2651.28     2582.55     49.35 o
  11   2   1       71.96       94.08      5.42 o
  12   2   1      396.36      345.51     13.81 o
  13   2   1      105.06      118.29      7.91 o
  14   2   1      163.53      215.54      9.80 o
  15   2   1        1.45       -0.20      7.60 o
  16   2   1       20.83       23.39      8.53 o
 -15   3   1        0.40        8.69     10.32 o
 -14   3   1        7.99       -5.54      9.84 o
 -13   3   1      273.15      216.64     12.76 o
 -12   3   1     1417.51     1490.14     53.25 o
 -11   3   1      464.51      404.25      7.63 o
 -10   3   1     1435.91     1505.36     17.94 o
  -9   3   1      302.82      255.94      6.23 o
  -8   3   1     1300.50     1251.15     18.83 o
  -7   3   1     3437.71     3426.41     52.57 o
  -6   3   1      212.56      197.36      5.45 o
  -5   3   1      697.06      675.77      9.29 o
  -4   3   1      158.71      185.01      5.99 o
  -3   3   1     5008.11     4692.44    104.75 o
  -2   3   1       82.36      107.57      5.02 o
  -1   3   1     7014.88     6240.70     69.51 o
   0   3   1      412.04      360.99      5.65 o
   1   3   1      944.78      998.17     21.61 o
   2   3   1     2242.56     2073.02     37.62 o
   3   3   1     5803.48     5342.06     82.61 o
   4   3   1     5084.14     4887.76     96.46 o
   5   3   1       21.72       32.08      3.19 o
   6   3   1     1433.10     1360.22     22.12 o
   7   3   1      963.48      925.40     14.31 o
   8   3   1     6159.84     6188.71     81.93 o
   9   3   1        4.65        4.17      3.56 o
  10   3   1     1097.72      987.42     23.73 o
  11   3   1       13.96       13.19      6.03 o
  12   3   1      453.18      451.28     21.11 o
  13   3   1       48.67       78.50     10.11 o
  14   3   1      296.24      263.64     13.32 o
  15   3   1        1.51       24.02      9.26 o
 -14   4   1       25.49       14.37      8.63 o
 -13   4   1       20.64       11.11      9.09 o
 -12   4   1      180.99      161.67      7.33 o
 -11   4   1      592.53      624.85     19.67 o
 -10   4   1       74.04       60.23      4.49 o
  -9   4   1       10.36        6.04      2.55 o
  -8   4   1      454.77      433.57     10.63 o
  -7   4   1     1080.56     1155.17     19.01 o
  -6   4   1      688.16      713.77     13.56 o
  -5   4   1       56.45       62.68      2.04 o
  -4   4   1       28.02       27.37      1.98 o
  -3   4   1      675.67      707.89     18.74 o
  -2   4   1     3846.03     3735.42     71.11 o
  -1   4   1      125.96      129.51      3.88 o
   0   4   1     1871.96     1753.58     21.73 o
   1   4   1     1183.96     1192.48     19.11 o
   2   4   1     2537.47     2563.86     55.63 o
   3   4   1     2382.46     2379.23     40.08 o
   4   4   1     1192.93     1136.65     16.45 o
   5   4   1       35.40       42.18      1.68 o
   6   4   1       17.11       17.31      2.42 o
   7   4   1      450.08      459.39     11.60 o
   8   4   1        1.55        4.49      3.38 o
   9   4   1      655.03      666.00     10.45 o
  10   4   1      200.52      170.10      7.53 o
  11   4   1       32.70       46.54      8.33 o
  12   4   1      116.39      125.61     11.97 o
  13   4   1      364.53      379.69     16.75 o
  14   4   1        4.15       -3.66      7.32 o
 -13   5   1       81.27       78.44      9.96 o
 -12   5   1       12.87       15.19      7.25 o
 -11   5   1       10.03        7.63      5.42 o
 -10   5   1      184.88      176.68      6.54 o
  -9   5   1      288.65      288.03     12.30 o
  -8   5   1       18.28       16.70      3.22 o
  -7   5   1       21.69       18.24      2.86 o
  -6   5   1        1.06        2.85      2.03 o
  -5   5   1        0.65        0.97      1.75 o
  -4   5   1        4.93        8.52      3.09 o
  -3   5   1       44.34       43.27      2.73 o
  -2   5   1      299.50      304.90      6.26 o
  -1   5   1     1052.75     1063.56     16.56 o
   0   5   1      343.80      330.52      7.30 o
   1   5   1       60.31       70.79      3.95 o
   2   5   1      732.62      741.65     12.99 o
   3   5   1      559.38      547.42      9.08 o
   4   5   1      286.15      283.69      5.19 o
   5   5   1        4.76        6.28      1.86 o
   6   5   1        1.20        3.70      1.82 o
   7   5   1       49.16       60.75      5.49 o
   8   5   1       12.91       11.69      3.52 o
   9   5   1       20.83       27.05      3.93 o
  10   5   1       73.93       71.90      8.96 o
  11   5   1      231.69      234.10     13.67 o
  12   5   1      164.54      126.59     10.46 o
 -10   6   1       16.57       18.04     18.19 o
  -9   6   1       28.35       37.48      7.24 o
  -8   6   1      185.44      187.39     10.04 o
  -7   6   1        2.79       -2.12      6.70 o
  -6   6   1      560.78      595.81     20.90 o
  -5   6   1      341.02      372.41     16.45 o
  -4   6   1      112.60      119.20      5.89 o
  -3   6   1      138.19      149.95      9.52 o
  -2   6   1      293.84      311.28      7.80 o
  -1   6   1       47.21       44.17      5.68 o
   0   6   1        6.82       15.01      4.60 o
   1   6   1       53.11       69.50      5.19 o
   2   6   1      253.34      262.12      6.73 o
   3   6   1      605.41      614.76     17.55 o
   4   6   1     1190.99     1220.56     35.85 o
   5   6   1        1.84        1.78      3.47 o
   6   6   1      315.91      314.99     19.69 o
   7   6   1      319.49      361.68     12.20 o
   8   6   1       26.27       31.57      6.76 o
   9   6   1       58.91       52.52      8.09 o
  10   6   1       51.92       58.94     13.34 o
  -7   7   1        4.91       -2.23     10.22 o
  -6   7   1        4.49        0.21      7.76 o
  -5   7   1        0.39       -9.43     11.91 o
  -4   7   1       27.88       18.48     16.95 o
  -3   7   1       65.03       67.48      7.44 o
  -2   7   1       46.86       60.77      5.88 o
  -1   7   1        1.39        7.38      5.72 o
   0   7   1       73.83       68.11      8.84 o
   1   7   1        0.50       -3.98      5.71 o
   2   7   1        1.08       10.15      7.17 o
   3   7   1       17.16       -1.30     10.03 o
   4   7   1       73.25      100.60     12.76 o
   5   7   1        8.76        7.34      8.54 o
   6   7   1        1.01       -0.25      9.42 o
 -17   0   2        9.77       15.53      9.29 o
 -16   0   2       38.63       27.05      6.26 o
 -15   0   2       78.05       85.09      7.28 o
 -14   0   2      474.80      424.91     15.47 o
 -13   0   2      550.35      658.82     15.06 o
 -12   0   2      720.44      708.01     25.63 o
 -11   0   2       17.63       12.84      3.96 o
 -10   0   2     5065.11     4897.33     75.28 o
  -9   0   2     1924.96     1874.07     34.82 o
  -8   0   2     8737.29     8239.61    223.82 o
  -7   0   2     2112.24     2097.05     44.54 o
  -6   0   2     1617.51     1662.90     28.28 o
  -5   0   2        3.28       57.79     15.77 o
   2   0   2    10671.15    10102.52    210.18 o
   3   0   2      613.10      596.40     12.23 o
   4   0   2     7594.81     7678.49    184.48 o
   5   0   2    13208.67    12471.72    368.39 o
   6   0   2     4875.91     5392.23    107.28 o
   7   0   2     9661.67     9540.93    211.75 o
   8   0   2      281.33      327.63      8.35 o
   9   0   2     1252.83     1190.27     41.37 o
  10   0   2     3743.83     3808.54     93.73 o
  11   0   2     3112.68     3069.23     93.09 o
  12   0   2        8.99       17.25      5.45 o
  13   0   2      300.45      287.88     18.22 o
  14   0   2      615.04      734.55     28.92 o
  15   0   2      310.85      302.60     12.71 o
  16   0   2      146.97      160.74     12.29 o
 -17   1   2       13.29       26.62      7.40 o
 -16   1   2       10.77       14.30      4.63 o
 -15   1   2       10.69        7.35      4.79 o
 -14   1   2      166.48      214.19      6.84 o
 -13   1   2       60.49       57.95      4.17 o
 -12   1   2       77.98       75.14      3.64 o
 -11   1   2      261.16      238.88      5.09 o
 -10   1   2      221.67      233.24      3.61 o
  -9   1   2     2568.89     2473.48     31.27 o
  -8   1   2       31.75       46.05      1.82 o
  -7   1   2      978.22      803.69     13.62 o
  -6   1   2      181.02      179.44      4.49 o
  -5   1   2     5402.70     5367.14     85.22 o
  -4   1   2     5690.16     6206.99    102.01 o
  -3   1   2     4505.03     4391.96     73.78 o
  -2   1   2     3066.69     3257.39     81.27 o
   0   1   2     8728.94     7846.30    197.21 o
   1   1   2    13062.39    11600.01    261.57 o
   2   1   2     5515.83     5270.06    182.25 o
   3   1   2      960.76      784.60     18.25 o
   4   1   2      161.78      153.30      3.64 o
   5   1   2       41.13       33.10      2.33 o
   6   1   2     5979.59     5462.29     96.31 o
   7   1   2      299.82      270.37      5.79 o
   8   1   2        7.40        9.70      2.91 o
   9   1   2      316.83      345.98      7.42 o
  10   1   2      510.07      526.89      7.83 o
  11   1   2      391.45      434.05      7.31 o
  12   1   2        5.97        1.27      3.69 o
  13   1   2      133.83      141.95      5.46 o
  14   1   2       21.71       19.86      5.62 o
  15   1   2       25.62       39.83      6.76 o
  16   1   2        8.61       -8.87      8.87 o
 -16   2   2      171.92      201.88     23.39 o
 -15   2   2       55.22       77.62      8.69 o
 -14   2   2      390.04      403.91     20.64 o
 -13   2   2      813.15      822.16     28.00 o
 -12   2   2       12.52       19.31      2.91 o
 -11   2   2      992.66     1028.01     11.85 o
 -10   2   2     1370.91     1391.48     14.16 o
  -9   2   2      198.13      203.56      3.85 o
  -8   2   2     1714.90     1625.51     30.45 o
  -7   2   2     7199.17     6964.68    105.14 o
  -6   2   2      223.21      196.25      4.60 o
  -5   2   2      630.13      592.34     11.05 o
  -4   2   2     1015.12     1038.15     14.45 o
  -3   2   2     3609.27     3853.00     74.93 o
  -2   2   2     4160.02     4148.38     89.14 o
  -1   2   2    11899.10    11131.57    134.94 o
   0   2   2     1546.91     1592.10     21.98 o
   1   2   2     4830.81     4537.85     43.28 o
   2   2   2    14017.26    12811.04    236.97 o
   3   2   2     2858.27     3001.14     41.84 o
   4   2   2     1239.92     1076.03     19.26 o
   5   2   2      364.36      282.10      4.59 o
   6   2   2      127.62      117.33      2.85 o
   7   2   2     2170.70     2013.69     46.77 o
   8   2   2     1725.34     1739.78     86.52 o
   9   2   2      605.98      642.50     30.08 o
  10   2   2     1927.24     2034.64     34.57 o
  11   2   2      415.23      438.79     12.36 o
  12   2   2       99.06      113.49      5.93 o
  13   2   2      408.71      506.16     17.75 o
  14   2   2      123.55      132.20      7.29 o
  15   2   2        0.18        1.29      8.21 o
 -16   3   2       16.60       30.30      9.07 o
 -15   3   2       62.32       63.27      9.66 o
 -14   3   2      279.50      274.07     13.23 o
 -13   3   2      161.53      173.30      6.19 o
 -12   3   2        3.70       12.11      3.85 o
 -11   3   2      231.54      228.51      4.95 o
 -10   3   2       50.87       59.85      5.09 o
  -9   3   2      810.18      742.40     11.67 o
  -8   3   2      188.06      198.14      7.08 o
  -7   3   2     1192.39     1181.73     24.04 o
  -6   3   2     3227.28     3146.86     38.25 o
  -5   3   2     2270.36     2110.56     28.01 o
  -4   3   2      744.41      764.28     11.52 o
  -3   3   2      673.31      516.81      9.53 o
  -2   3   2      724.27      744.60     19.24 o
  -1   3   2      770.97      840.29     16.25 o
   0   3   2     3643.03     3509.39     36.46 o
   1   3   2      469.43      415.67      9.15 o
   2   3   2     1238.96     1159.03     13.92 o
   3   3   2      643.63      595.33      8.49 o
   4   3   2      319.23      335.80      5.60 o
   5   3   2     1424.43     1386.83     24.79 o
   6   3   2      977.32      863.73     17.39 o
   7   3   2      123.32      124.72      3.81 o
   8   3   2        7.82       17.70      3.96 o
   9   3   2      312.36      314.28      8.26 o
  10   3   2      999.40      989.26     20.25 o
  11   3   2        4.82        2.55      5.82 o
  12   3   2      272.74      228.75      8.54 o
  13   3   2       50.35       55.36     10.07 o
  14   3   2      520.03      510.04     18.89 o
  15   3   2       88.82      103.00     11.31 o
 -15   4   2        6.05       -2.88      7.93 o
 -14   4   2       17.62       32.13      9.40 o
 -13   4   2       86.88       60.76      5.38 o
 -12   4   2       35.22       38.36      4.71 o
 -11   4   2      100.48      100.15      5.01 o
 -10   4   2       13.48        8.02      3.23 o
  -9   4   2       10.83        8.88      2.81 o
  -8   4   2       27.73       25.15      2.77 o
  -7   4   2     3158.76     3173.63     41.41 o
  -6   4   2       87.84       81.57      2.52 o
  -5   4   2     2745.82     2774.25     42.26 o
  -4   4   2       61.29       50.63      2.92 o
  -3   4   2     1470.39     1460.23     25.38 o
  -2   4   2       14.60       14.65      2.30 o
  -1   4   2     3243.50     3270.03     49.88 o
   0   4   2       57.83       62.10      2.55 o
   1   4   2        0.91       10.12      2.58 o
   2   4   2      196.32      209.57      4.51 o
   3   4   2      146.90      150.86      2.92 o
   4   4   2     2753.66     2677.82     42.78 o
   5   4   2      150.53      162.71      3.55 o
   6   4   2       61.81       55.84      2.45 o
   7   4   2      290.07      291.66      5.86 o
   8   4   2      759.54      698.83     13.99 o
   9   4   2        3.64        7.94      4.49 o
  10   4   2        6.55        2.86      4.15 o
  11   4   2       24.44       40.66      6.52 o
  12   4   2       24.95       23.43     10.33 o
  13   4   2      143.83      172.69     10.66 o
 -13   5   2       12.55       11.38     10.54 o
 -12   5   2       62.48       39.98      6.42 o
 -11   5   2      124.86      128.05      7.48 o
 -10   5   2      314.92      332.97     19.37 o
  -9   5   2      144.19      148.12      6.14 o
  -8   5   2       60.28       43.81      3.52 o
  -7   5   2        2.13        2.93      2.53 o
  -6   5   2     1652.05     1782.61     26.78 o
  -5   5   2        1.91        8.20      2.64 o
  -4   5   2       19.60       31.73      2.64 o
  -3   5   2      240.81      288.80     12.67 o
  -2   5   2     1730.52     1792.39     31.93 o
  -1   5   2     1176.98     1160.33     15.71 o
   0   5   2     1052.85     1044.77     17.03 o
   1   5   2        9.91       16.56      4.57 o
   2   5   2      481.76      481.79      6.90 o
   3   5   2     3543.58     3806.14     57.52 o
   4   5   2      429.76      429.35      7.53 o
   5   5   2     1812.57     1956.78     40.19 o
   6   5   2      138.08      142.52      3.48 o
   7   5   2       96.52      109.46      5.73 o
   8   5   2       12.85       24.86      4.14 o
   9   5   2      982.52      943.21     41.50 o
  10   5   2       11.62       23.79      7.23 o
  11   5   2       27.39       21.54      7.73 o
  12   5   2       14.75       34.20     12.70 o
 -11   6   2       49.33       37.63     13.72 o
 -10   6   2        5.25        3.61     13.77 o
  -9   6   2       43.16       34.33      8.92 o
  -8   6   2      445.68      449.48     14.05 o
  -7   6   2       98.49      102.29      6.49 o
  -6   6   2       51.11       72.38      7.21 o
  -5   6   2       20.16       33.41      4.29 o
  -4   6   2      620.31      625.12     18.90 o
  -3   6   2        4.83        9.49      4.79 o
  -2   6   2        0.81        7.32      4.87 o
  -1   6   2      108.76      130.89      6.59 o
   0   6   2      547.90      558.61     11.43 o
   1   6   2       42.54       41.32      4.57 o
   2   6   2      169.03      148.79      6.19 o
   3   6   2      435.80      419.74     16.42 o
   4   6   2       43.89       40.64      4.35 o
   5   6   2       56.68       67.50      6.28 o
   6   6   2        0.46        5.19      4.54 o
   7   6   2       46.10       46.83      5.74 o
   8   6   2       48.06       48.80     13.20 o
   9   6   2      277.71      327.31     13.59 o
  10   6   2       17.71       35.51     12.23 o
  -7   7   2        8.30       18.19     23.41 o
  -6   7   2       16.15       31.36     11.25 o
  -5   7   2      141.32      150.03     12.38 o
  -4   7   2        4.87        2.44      9.13 o
  -3   7   2      165.41      183.87      8.96 o
  -2   7   2        1.68       -4.83      4.83 o
  -1   7   2       74.26       82.61      5.10 o
   0   7   2      467.08      460.19     12.30 o
   1   7   2      162.59      164.19      9.49 o
   2   7   2       74.46       74.93      8.39 o
   3   7   2       69.90       76.29      9.54 o
   4   7   2       60.37       69.70     11.28 o
   5   7   2        8.90        6.24      7.77 o
   6   7   2       48.76       50.82     12.40 o
 -17   1   3      421.60      493.08     15.61 o
 -16   1   3      225.26      249.73      8.60 o
 -15   1   3       29.99       33.99      4.69 o
 -14   1   3      839.40      865.19     21.20 o
 -13   1   3      351.40      401.32      9.31 o
 -12   1   3       14.87       21.97      3.29 o
 -11   1   3      224.93      235.95      4.35 o
 -10   1   3     1515.95     1474.79     16.32 o
  -9   1   3      853.40      858.01     12.84 o
  -8   1   3     6934.79     6555.39     99.59 o
  -7   1   3        0.19        3.40      1.69 o
  -6   1   3     6707.47     6763.32     72.55 o
  -5   1   3     4747.31     4847.41     65.79 o
  -4   1   3     1320.53     1177.10     13.42 o
  -2   1   3     3620.10     3846.84     78.86 o
  -1   1   3     6568.70     6938.70    222.76 o
   0   1   3      465.76      454.43      7.99 o
   1   1   3    15919.31    14180.56    321.99 o
   2   1   3      963.55      986.93     35.83 o
   3   1   3    18296.34    17050.27    286.91 o
   4   1   3      634.25      664.38     22.62 o
   5   1   3     4960.05     4825.32     68.94 o
   6   1   3     4028.63     3705.30     47.58 o
   7   1   3    11319.89    11042.84    162.44 o
   8   1   3      515.41      492.23      7.62 o
   9   1   3      234.97      228.69      6.27 o
  10   1   3      225.46      252.31      5.46 o
  11   1   3      291.65      289.40      9.79 o
  12   1   3      524.27      559.94     16.98 o
  13   1   3      268.62      254.51      8.10 o
  14   1   3       38.98       49.06      5.08 o
  15   1   3      348.03      400.85     20.59 o
 -17   2   3        0.30       -8.99      8.99 o
 -16   2   3       60.87       40.48      7.11 o
 -15   2   3        2.91       -4.24      5.12 o
 -14   2   3       45.36       50.74      5.46 o
 -13   2   3     1296.49     1267.90     22.74 o
 -12   2   3      503.67      571.56      9.92 o
 -11   2   3      549.92      582.40      7.70 o
 -10   2   3      185.00      173.14      3.83 o
  -9   2   3     2542.26     2441.77     41.53 o
  -8   2   3      250.14      215.70      3.16 o
  -7   2   3      658.43      596.05     10.50 o
  -6   2   3     1932.50     1800.11     25.47 o
  -5   2   3     2069.08     2103.29     26.33 o
  -4   2   3     2484.89     2454.12     65.82 o
  -3   2   3     5199.02     5026.46    172.14 o
  -2   2   3     8268.48     7897.10    176.51 o
  -1   2   3      404.39      387.04      6.85 o
   0   2   3      620.06      549.77      8.61 o
   1   2   3     4072.59     3967.11    164.33 o
   2   2   3     4407.16     3976.93     62.13 o
   3   2   3        3.02        5.33      1.33 o
   4   2   3       17.60        7.88      2.13 o
   5   2   3      856.06      845.66     15.40 o
   6   2   3     2919.30     2594.22     50.13 o
   7   2   3      592.45      517.60     22.44 o
   8   2   3      961.62      951.52     40.06 o
   9   2   3      551.26      522.78     21.58 o
  10   2   3       37.86       31.57      2.92 o
  11   2   3      654.16      731.39     21.60 o
  12   2   3      160.50      141.37      4.70 o
  13   2   3      272.28      318.60     14.58 o
  14   2   3        3.88        8.27      6.94 o
  15   2   3        6.51       12.09      8.86 o
 -16   3   3       64.62       89.43     11.34 o
 -15   3   3      156.69      144.16     11.29 o
 -14   3   3      329.30      394.03     12.17 o
 -13   3   3       34.68       38.65      4.69 o
 -12   3   3       26.28       17.01      3.69 o
 -11   3   3     1775.94     1781.15     22.53 o
 -10   3   3      246.50      266.42      5.43 o
  -9   3   3      343.43      366.64      6.16 o
  -8   3   3      139.19      149.22      3.83 o
  -7   3   3     1444.67     1419.47     19.81 o
  -6   3   3      265.41      223.96      3.57 o
  -5   3   3     5508.10     5400.88     84.24 o
  -4   3   3      423.73      346.92      7.05 o
  -3   3   3       76.90       99.03      2.34 o
  -2   3   3     8246.47     7835.44     90.35 o
  -1   3   3     8207.50     7680.80     94.32 o
   0   3   3     9852.13     9003.27    128.54 o
   1   3   3       37.27       36.20      1.63 o
   2   3   3      206.94      171.49      2.81 o
   3   3   3      919.16      901.16      9.57 o
   4   3   3    11806.25    11436.82    221.11 o
   5   3   3       95.35       81.78      2.89 o
   6   3   3     1596.28     1594.18     35.92 o
   7   3   3       62.50       55.98      5.63 o
   8   3   3      532.72      587.29     12.05 o
   9   3   3      315.20      338.27     11.29 o
  10   3   3      530.94      493.47     12.85 o
  11   3   3      107.02      103.05      8.50 o
  12   3   3       20.10       10.75      6.26 o
  13   3   3      149.96      184.50     14.49 o
  14   3   3       84.58       69.11     14.23 o
 -15   4   3        7.86       16.23     10.01 o
 -14   4   3       19.88       41.87     17.01 o
 -13   4   3       81.45       89.23      6.76 o
 -12   4   3      450.38      403.08     18.51 o
 -11   4   3      110.22      128.00      4.96 o
 -10   4   3     1323.28     1361.91     19.96 o
  -9   4   3       78.42       85.35      4.43 o
  -8   4   3      205.98      197.93      5.35 o
  -7   4   3       12.47       26.65      2.88 o
  -6   4   3     1219.62     1259.39     23.38 o
  -5   4   3      847.39      860.13     13.88 o
  -4   4   3     1459.30     1512.91     24.53 o
  -3   4   3      272.67      277.41      7.31 o
  -2   4   3        7.52       10.76      3.25 o
  -1   4   3     6507.54     6357.98     99.99 o
   0   4   3      319.10      288.64      5.01 o
   1   4   3      569.31      598.11      7.56 o
   2   4   3      214.25      205.29      4.31 o
   3   4   3     3084.24     3077.60     40.31 o
   4   4   3      106.72       99.02      3.32 o
   5   4   3     1388.06     1356.55     17.25 o
   6   4   3        5.15       14.73      2.20 o
   7   4   3       94.87      104.08      4.33 o
   8   4   3      257.49      253.08      9.36 o
   9   4   3      618.89      596.31     18.00 o
  10   4   3      647.75      698.20     28.10 o
  11   4   3      282.06      215.70     12.76 o
  12   4   3      120.16      119.69     13.00 o
  13   4   3        3.69       -2.06      9.44 o
 -13   5   3        0.75        9.39      8.65 o
 -12   5   3      173.48      167.02     12.12 o
 -11   5   3      168.58      158.46     11.64 o
 -10   5   3       64.07       67.03      5.92 o
  -9   5   3        0.40       -0.22      3.51 o
  -8   5   3       68.36       76.11      3.73 o
  -7   5   3      223.07      201.77      5.99 o
  -6   5   3       97.55       86.11      3.53 o
  -5   5   3        7.64        8.34      2.05 o
  -4   5   3        1.00       -0.98      2.81 o
  -3   5   3      852.23      879.40     14.91 o
  -2   5   3      525.92      541.27     10.42 o
  -1   5   3        0.59        9.70      5.13 o
   0   5   3      169.30      171.72      6.37 o
   1   5   3      967.56      974.60     11.73 o
   2   5   3       58.66       56.23      4.26 o
   3   5   3        1.57        7.09      1.94 o
   4   5   3       11.46       16.61      1.97 o
   5   5   3      509.09      525.04     11.40 o
   6   5   3        3.92        2.26      3.18 o
   7   5   3       73.70       73.60      7.06 o
   8   5   3        5.69        6.72      4.32 o
   9   5   3       29.76       32.41      5.19 o
  10   5   3      103.59      101.32      6.89 o
  11   5   3        4.48       -0.72      9.15 o
  12   5   3       43.71       31.09     12.63 o
 -11   6   3        0.38      -11.02     11.02 o
 -10   6   3      114.48      118.32     11.52 o
  -9   6   3       16.47       27.87      7.31 o
  -8   6   3        0.05       14.98      7.68 o
  -7   6   3      101.60       97.71      4.13 o
  -6   6   3      198.56      218.56      8.99 o
  -5   6   3        5.51       10.54      2.98 o
  -4   6   3      451.75      536.15     15.22 o
  -3   6   3      253.75      252.38      8.31 o
  -2   6   3       71.20       73.95      5.30 o
  -1   6   3      573.42      621.81     15.05 o
   0   6   3      556.09      563.44     11.72 o
   1   6   3       73.32       77.62      5.36 o
   2   6   3      355.05      384.43      8.38 o
   3   6   3      217.25      230.88      6.74 o
   4   6   3      312.12      313.45     10.36 o
   5   6   3      596.80      632.19     33.17 o
   6   6   3       36.83       47.50      5.39 o
   7   6   3        0.63        9.97      7.29 o
   8   6   3       74.99       99.33      7.98 o
   9   6   3      112.80       89.23     13.12 o
  -7   7   3       41.59       35.78      9.60 o
  -6   7   3       24.71       17.21      9.49 o
  -5   7   3       72.45       90.16     14.54 o
  -4   7   3       19.17       21.69      7.30 o
  -3   7   3       56.98       46.04     10.66 o
  -2   7   3        8.52        5.15      5.14 o
  -1   7   3       10.39        2.70      4.90 o
   0   7   3       49.98       61.89      5.67 o
   1   7   3      124.33      106.67     10.94 o
   2   7   3       29.27       26.90      7.49 o
   3   7   3       47.98       18.80     10.98 o
   4   7   3       12.91       28.01     12.57 o
   5   7   3       40.49       57.94     12.90 o
   6   7   3       37.37       40.39     23.37 o
 -17   0   4      128.75      158.28     20.17 o
 -16   0   4        6.03        6.71      6.21 o
 -15   0   4       76.92      101.17      8.12 o
 -14   0   4      358.07      332.63      9.38 o
 -13   0   4       87.27       55.40      6.09 o
 -12   0   4     5548.57     5755.25     80.34 o
 -11   0   4      485.12      506.61      9.35 o
 -10   0   4       22.21       33.54      7.28 o
  -9   0   4      611.10      597.87     11.90 o
  -7   0   4     3144.05     3573.61     67.97 o
  -6   0   4     6423.67     6595.89     99.76 o
  -5   0   4     5088.00     5203.52    101.52 o
  -4   0   4     3370.83     3767.04     49.71 o
  -3   0   4      395.55      468.84      7.15 o
  -2   0   4      505.80      545.06      7.55 o
   1   0   4     7475.05     7117.12    102.30 o
   2   0   4      152.88      211.02      5.16 o
   4   0   4     1190.56     1393.85     37.72 o
   5   0   4      394.05      373.06      9.05 o
   6   0   4     3383.38     3109.60     46.88 o
   7   0   4     1549.76     1376.23     35.19 o
   8   0   4     9330.63     9384.76    168.39 o
   9   0   4     2160.39     2125.38     44.62 o
  10   0   4       38.80       53.21      9.11 o
  11   0   4      241.45      238.27     17.54 o
  12   0   4     3493.18     3902.99    133.39 o
  13   0   4      426.65      360.63     12.07 o
  14   0   4       98.23       98.12      8.63 o
  15   0   4       16.39        8.32      8.30 o
 -17   1   4       72.95       78.96     10.78 o
 -16   1   4       38.27       62.80      5.89 o
 -15   1   4       52.33       34.92      4.79 o
 -14   1   4       66.82       48.95      4.51 o
 -13   1   4      485.32      479.97      9.59 o
 -12   1   4       23.38       36.75      2.20 o
 -11   1   4       52.11       59.49      2.19 o
 -10   1   4      628.93      638.07     10.46 o
  -9   1   4       25.23       24.72      2.00 o
  -8   1   4     3345.05     3354.86     51.48 o
  -7   1   4      665.51      562.39     10.56 o
  -6   1   4     3285.70     3204.68     49.17 o
  -5   1   4     6039.58     6633.15     68.86 o
  -4   1   4     2090.10     2318.82     34.84 o
  -2   1   4     9039.73     9742.23    267.42 o
  -1   1   4     3703.59     3917.38     72.46 o
   0   1   4      749.00      818.68     16.60 o
   1   1   4     1415.83     1631.00     53.52 o
   2   1   4    17385.80    15614.50    354.10 o
   3   1   4     2506.55     2270.04     29.31 o
   4   1   4     2520.94     2435.45     85.28 o
   5   1   4     2970.55     3099.07    103.37 o
   6   1   4     1099.23      927.40     15.97 o
   7   1   4      159.03      119.12      2.70 o
   8   1   4      263.77      240.96      5.14 o
   9   1   4       65.27       69.58      6.18 o
  10   1   4       31.35       42.88      3.83 o
  11   1   4       13.09       26.70      4.18 o
  12   1   4        0.24        0.83      3.91 o
  13   1   4       75.36       80.99      6.87 o
  14   1   4      148.40      176.81      9.27 o
  15   1   4        9.44        4.35      8.36 o
 -17   2   4      168.60      177.32     10.24 o
 -16   2   4       40.74       30.71      7.10 o
 -15   2   4      477.94      506.75     11.79 o
 -14   2   4        8.69        9.49      4.75 o
 -13   2   4      468.09      506.89      9.44 o
 -12   2   4      221.66      211.31      4.69 o
 -11   2   4     1880.09     1968.81     31.86 o
 -10   2   4      223.29      202.46      3.53 o
  -9   2   4     3013.78     2986.33     43.94 o
  -8   2   4     1556.16     1521.02     24.42 o
  -7   2   4      405.46      435.18      5.76 o
  -6   2   4     4390.57     4383.08     53.97 o
  -5   2   4     4705.58     4674.08     99.72 o
  -4   2   4     2111.81     2159.02     42.44 o
  -3   2   4     1441.04     1487.93     38.55 o
  -2   2   4     4171.25     4456.17    108.63 o
  -1   2   4     1984.77     2018.49     53.59 o
   0   2   4     8988.91     8610.37    266.19 o
   1   2   4      807.41      797.38     15.24 o
   2   2   4      223.45      209.91      5.21 o
   3   2   4     6549.16     6259.47    119.86 o
   4   2   4     4923.23     4894.52    102.79 o
   5   2   4     1839.15     1781.99     21.67 o
   6   2   4     2145.42     2087.06     79.25 o
   7   2   4       20.96       10.18      2.18 o
   8   2   4        3.50        5.12      3.04 o
   9   2   4     2029.36     2122.23     32.77 o
  10   2   4       18.33       13.63      2.83 o
  11   2   4      253.02      303.86     10.64 o
  12   2   4      146.04      161.10     12.13 o
  13   2   4      416.83      506.42     26.15 o
  14   2   4        1.07       12.09      8.30 o
  15   2   4      248.64      252.59     12.63 o
 -16   3   4      140.95      139.48     13.29 o
 -15   3   4      169.69      161.62     12.40 o
 -14   3   4        7.88        7.15      4.81 o
 -13   3   4      416.89      408.56     15.41 o
 -12   3   4      337.03      357.18      9.28 o
 -11   3   4       92.64       95.76      4.41 o
 -10   3   4        2.80        5.51      3.29 o
  -9   3   4      101.85      128.72      4.93 o
  -8   3   4     1373.54     1315.72     17.74 o
  -7   3   4     1773.41     1633.74     19.82 o
  -6   3   4        8.28        3.57      2.65 o
  -5   3   4     1437.74     1428.08     25.49 o
  -4   3   4     4123.92     4164.25     76.62 o
  -3   3   4     1310.58     1205.76     27.00 o
  -2   3   4       70.11       74.64      2.62 o
  -1   3   4      281.44      248.72      6.16 o
   0   3   4      173.56      199.14      3.36 o
   1   3   4       51.25       39.31      1.91 o
   2   3   4      427.95      342.84      6.32 o
   3   3   4      504.55      451.29     11.27 o
   4   3   4     2748.86     2714.57     43.21 o
   5   3   4      880.94      894.78     18.07 o
   6   3   4      538.37      460.29      9.89 o
   7   3   4      867.24      805.05     12.29 o
   8   3   4     1987.76     1831.20     31.41 o
   9   3   4       12.72       10.48      4.53 o
  10   3   4      183.34      183.93      5.58 o
  11   3   4        2.31       -3.42      6.62 o
  12   3   4       82.86       97.73      8.86 o
  13   3   4      115.29      118.44     14.11 o
  14   3   4       37.69       47.38      9.58 o
 -15   4   4      116.72       70.81     15.11 o
 -14   4   4      137.78      167.97     13.20 o
 -13   4   4       38.22       21.48      5.81 o
 -12   4   4        0.60        4.95      4.21 o
 -11   4   4      542.57      541.71     12.86 o
 -10   4   4       67.41       58.18      3.62 o
  -9   4   4      671.27      722.59     13.45 o
  -8   4   4       40.24       52.92      2.91 o
  -7   4   4      371.53      372.69     11.14 o
  -6   4   4     2145.66     2081.78     31.24 o
  -5   4   4     3293.13     3353.88     61.58 o
  -4   4   4      275.36      275.89      4.48 o
  -3   4   4        1.37        4.63      2.74 o
  -2   4   4     1268.57     1279.13     24.70 o
  -1   4   4      764.97      755.08     14.29 o
   0   4   4     3715.38     3576.94     43.42 o
   1   4   4      250.51      272.99      6.76 o
   2   4   4     1485.57     1530.61     29.31 o
   3   4   4        2.79        6.62      1.98 o
   4   4   4     1124.48     1122.10     19.62 o
   5   4   4       81.47       75.15      5.75 o
   6   4   4      466.08      463.47      9.84 o
   7   4   4      154.21      151.62      6.20 o
   8   4   4      283.62      262.37      7.54 o
   9   4   4      456.63      470.26     13.13 o
  10   4   4      340.94      271.47     15.44 o
  11   4   4       52.59       38.78      6.61 o
  12   4   4        2.04        2.23      8.68 o
  13   4   4        0.61       -4.98      8.29 o
 -13   5   4      111.79      107.84      8.54 o
 -12   5   4      107.17       85.92      7.39 o
 -11   5   4       19.97       18.86      4.97 o
 -10   5   4      402.79      416.31     16.42 o
  -9   5   4      272.30      253.58     10.35 o
  -8   5   4       40.75       66.81      5.18 o
  -7   5   4       59.36       53.24      4.03 o
  -6   5   4     1092.75     1124.74     16.15 o
  -5   5   4     1073.98     1152.33     23.39 o
  -4   5   4     1495.50     1569.95     38.42 o
  -3   5   4      211.18      249.32      7.70 o
  -2   5   4        8.33       16.77      4.17 o
  -1   5   4     1602.12     1634.44     29.57 o
   0   5   4       41.45       64.59      4.98 o
   1   5   4     2665.93     2720.63     52.51 o
   2   5   4      111.73      116.33      4.56 o
   3   5   4        2.79        2.85      2.54 o
   4   5   4      374.02      407.19      8.71 o
   5   5   4     1003.85     1062.48     30.57 o
   6   5   4      359.61      381.80      7.50 o
   7   5   4       96.97       88.19      4.52 o
   8   5   4      154.73      161.01      9.02 o
   9   5   4       94.68       75.60      6.61 o
  10   5   4      300.81      282.92     13.92 o
  11   5   4      193.55      151.36     13.92 o
 -11   6   4       40.41       40.47     11.54 o
 -10   6   4        5.37       -5.62     10.37 o
  -9   6   4       55.40       74.59     10.78 o
  -8   6   4        1.57        5.73      3.63 o
  -7   6   4      232.39      231.40     11.09 o
  -6   6   4       54.68       67.98      5.02 o
  -5   6   4       18.40        2.72      3.30 o
  -4   6   4      290.40      347.13      7.45 o
  -3   6   4      336.50      326.40     11.60 o
  -2   6   4       73.55       72.79      4.46 o
  -1   6   4       15.53        6.06      5.93 o
   0   6   4      235.55      266.30      8.02 o
   1   6   4       12.77       10.34      2.87 o
   2   6   4       31.16       38.49      2.74 o
   3   6   4      138.37      129.25      4.21 o
   4   6   4       31.31       36.61      4.46 o
   5   6   4        6.96       11.12      7.29 o
   6   6   4      156.54      165.97     10.54 o
   7   6   4      223.26      210.74     17.36 o
   8   6   4        3.66       -5.67      5.67 o
   9   6   4        2.88       -7.24      7.24 o
  -7   7   4      213.46      211.73     18.27 o
  -6   7   4       18.54       12.69      8.52 o
  -5   7   4       14.52       27.64     11.61 o
  -4   7   4      145.52      137.11     11.09 o
  -3   7   4       26.11       43.10     11.20 o
  -2   7   4      384.22      408.76     13.28 o
  -1   7   4       24.64       27.30      6.06 o
   0   7   4        1.69        2.76      5.56 o
   1   7   4       54.98       60.60     13.48 o
   2   7   4      408.19      427.14     27.49 o
   3   7   4       37.87       34.78      9.72 o
   4   7   4        2.18        5.26     11.45 o
   5   7   4       61.67       74.04     24.09 o
 -17   1   5        0.21        0.57      5.63 o
 -16   1   5      398.27      430.89     11.65 o
 -15   1   5      509.27      548.75     14.98 o
 -14   1   5      311.62      308.53      9.02 o
 -13   1   5      199.84      191.04      3.52 o
 -12   1   5     1901.62     1966.49     17.62 o
 -11   1   5        6.40       14.61      2.25 o
 -10   1   5      971.55      962.90     11.46 o
  -9   1   5      270.42      272.90      4.06 o
  -8   1   5       32.59       38.44      2.91 o
  -7   1   5    15934.55    15646.24    402.92 o
  -6   1   5      382.26      303.08      4.30 o
  -5   1   5     1400.81     1382.99     15.64 o
  -4   1   5      177.59      136.58      3.35 o
  -2   1   5    14936.37    16834.60    525.31 o
   0   1   5      230.45      213.39      5.14 o
   1   1   5     2416.58     2446.06    104.20 o
   2   1   5     4204.80     3987.07    119.39 o
   3   1   5     2366.99     2258.92     35.18 o
   4   1   5    10762.36    10237.46    125.16 o
   5   1   5     5564.48     5290.21     66.42 o
   6   1   5     2737.49     2515.65     26.25 o
   7   1   5      708.56      671.35      9.91 o
   8   1   5     5727.06     5567.85     81.01 o
   9   1   5     1135.94     1193.41     30.49 o
  10   1   5       53.17       33.05      4.18 o
  11   1   5       28.34       40.95      5.08 o
  12   1   5      342.43      399.12     17.06 o
  13   1   5      170.93      202.41      7.00 o
  14   1   5      319.38      294.47     12.05 o
  15   1   5       24.84       15.10     18.90 o
 -17   2   5       83.53       92.54      8.50 o
 -16   2   5        4.11       19.10      5.76 o
 -15   2   5      144.97      167.29      5.69 o
 -14   2   5       43.78       58.51      4.93 o
 -13   2   5      170.02      180.89      7.44 o
 -12   2   5      812.70      738.00     22.46 o
 -11   2   5     2362.76     2394.39     55.86 o
 -10   2   5      216.93      221.32      5.19 o
  -9   2   5      709.39      681.29     10.17 o
  -8   2   5     1413.96     1372.48     14.52 o
  -7   2   5     5748.68     5704.74     62.20 o
  -6   2   5      128.90       97.53      2.56 o
  -5   2   5      119.76       83.26      2.27 o
  -4   2   5      441.15      425.68     12.55 o
  -3   2   5      283.55      308.62      5.24 o
  -2   2   5    17003.05    14777.89    385.75 o
  -1   2   5     3001.95     3078.12     50.85 o
   0   2   5      511.17      483.92      8.84 o
   1   2   5      335.29      291.09      6.38 o
   3   2   5      714.63      618.31     11.60 o
   4   2   5     2983.41     3058.17     54.42 o
   5   2   5     3874.82     3849.45     58.30 o
   6   2   5     1328.16     1283.36     49.53 o
   7   2   5       64.54       57.31      4.29 o
   8   2   5      130.40      124.82      3.00 o
   9   2   5     2161.50     2095.59     31.22 o
  10   2   5       42.10       50.94      2.35 o
  11   2   5        0.45        0.16      2.88 o
  12   2   5        0.34        0.44      3.14 o
  13   2   5      377.27      381.13     14.48 o
  14   2   5        9.27        6.09      8.99 o
 -16   3   5       11.96       19.57     11.15 o
 -15   3   5      156.13      180.09     14.24 o
 -14   3   5       21.52       18.83      5.02 o
 -13   3   5      274.16      321.90      7.00 o
 -12   3   5       11.20       15.16      3.67 o
 -11   3   5       24.14       30.70      3.16 o
 -10   3   5     1364.15     1265.10     13.72 o
  -9   3   5     3266.71     3340.07     36.97 o
  -8   3   5      232.85      236.15      4.61 o
  -7   3   5      127.34      144.67      3.26 o
  -6   3   5     2737.80     2782.89     64.61 o
  -5   3   5     1102.91     1087.77     23.72 o
  -4   3   5    12157.50    11074.10    170.81 o
  -3   3   5       89.07      101.11      3.48 o
  -2   3   5      116.05      121.61      3.49 o
  -1   3   5      297.08      334.25      7.85 o
   1   3   5      341.80      310.90      5.81 o
   2   3   5     1327.26     1337.00     28.21 o
   3   3   5      179.49      180.13      4.33 o
   4   3   5     2000.35     1955.79     22.83 o
   5   3   5     1194.57     1159.59     22.40 o
   6   3   5     1145.76     1119.45     17.65 o
   7   3   5      670.54      659.00     11.94 o
   8   3   5       77.20       70.46      4.85 o
   9   3   5      409.17      459.42     12.32 o
  10   3   5       49.16       31.56      7.13 o
  11   3   5      434.27      458.90     14.70 o
  12   3   5      119.81      110.49     11.67 o
  13   3   5        7.13       -2.34      8.30 o
  14   3   5      122.37       90.88     14.36 o
 -15   4   5       11.14       30.10      9.49 o
 -14   4   5      182.00      172.70     14.15 o
 -13   4   5        8.92        9.59      4.51 o
 -12   4   5      149.99      163.02      5.64 o
 -11   4   5      523.34      495.01      9.19 o
 -10   4   5      405.45      431.46      9.53 o
  -9   4   5      374.42      383.72      5.88 o
  -8   4   5      518.08      555.69      9.60 o
  -7   4   5     1101.48     1014.20     28.26 o
  -6   4   5      240.19      219.39      3.66 o
  -5   4   5     1645.84     1676.62     24.93 o
  -4   4   5      605.72      647.27     10.00 o
  -3   4   5     2754.04     2781.42     68.39 o
  -2   4   5       38.26       37.61      4.29 o
  -1   4   5      778.60      740.66     14.24 o
   0   4   5     1713.27     1656.99     30.97 o
   1   4   5     3374.78     3498.75     89.78 o
   2   4   5       75.23       67.81      2.64 o
   3   4   5      164.58      186.47      4.45 o
   4   4   5      537.05      524.85      9.05 o
   5   4   5      692.36      708.84     13.32 o
   6   4   5     2217.26     2249.67     46.51 o
   7   4   5       83.45       63.79      4.62 o
   8   4   5       28.73       32.57     10.42 o
   9   4   5      246.10      211.66      8.66 o
  10   4   5      549.27      561.02     30.92 o
  11   4   5        4.34       13.26      7.18 o
  12   4   5      176.39      171.60     10.40 o
 -13   5   5       80.37       80.15      8.49 o
 -12   5   5        4.03        3.18      4.70 o
 -11   5   5       14.26       20.69      5.16 o
 -10   5   5      205.74      209.62      6.59 o
  -9   5   5      716.76      693.84     22.43 o
  -8   5   5      364.58      379.15      6.44 o
  -7   5   5       27.03       23.11      5.01 o
  -6   5   5       30.96       28.71      2.78 o
  -5   5   5        0.12       -2.97      2.97 o
  -4   5   5       15.81       16.14      3.52 o
  -3   5   5        4.26       13.77      3.59 o
  -2   5   5      947.35      973.56     14.96 o
  -1   5   5      291.25      290.14      6.42 o
   0   5   5      146.03      146.02      4.09 o
   1   5   5      688.37      687.75     14.94 o
   2   5   5      284.39      287.43      9.21 o
   3   5   5      671.95      720.76     18.69 o
   4   5   5      240.80      245.99      6.02 o
   5   5   5        5.15       11.82      3.08 o
   6   5   5       96.75       85.07      4.71 o
   7   5   5       28.12       28.22      5.14 o
   8   5   5       72.26       83.17      5.47 o
   9   5   5        0.41       -3.16      5.23 o
  10   5   5        9.81        8.49     13.73 o
  11   5   5      114.24      126.83      9.48 o
 -11   6   5       89.87       68.65     10.07 o
 -10   6   5       69.12       83.04      9.93 o
  -9   6   5       61.58       65.83      6.98 o
  -8   6   5      131.01      148.93      7.82 o
  -7   6   5        1.64        4.06      5.51 o
  -6   6   5       23.36       34.45      4.53 o
  -5   6   5      864.45      931.45     30.31 o
  -4   6   5      217.82      239.54      8.76 o
  -3   6   5      444.99      525.28      9.27 o
  -2   6   5      262.72      279.82      6.17 o
  -1   6   5      251.79      251.11      5.62 o
   0   6   5       76.91       81.03      3.98 o
   1   6   5      238.49      268.40      6.01 o
   2   6   5       60.58       72.82      4.32 o
   3   6   5      161.17      170.77      6.86 o
   4   6   5      171.87      203.84      5.40 o
   5   6   5       66.71       64.21      9.16 o
   6   6   5      249.21      272.71     11.43 o
   7   6   5      168.52      160.25     10.93 o
   8   6   5       56.84       46.48      6.69 o
  -7   7   5        1.68       -2.57     11.42 o
  -6   7   5        0.60       14.75      8.74 o
  -5   7   5       21.57        8.07     10.63 o
  -4   7   5       81.46      108.32      9.68 o
  -3   7   5       10.61        6.57      7.15 o
  -2   7   5       20.31       19.92      6.63 o
  -1   7   5      123.02      108.87      9.26 o
   0   7   5       14.77       25.20     15.17 o
   1   7   5       14.79       18.66      8.70 o
   2   7   5        4.82       -8.71     12.69 o
   3   7   5       84.70       79.86     11.76 o
   4   7   5        0.63       -1.84     11.57 o
   5   7   5        3.56        2.78     16.39 o
 -18   0   6      178.22      162.14     12.55 o
 -17   0   6        0.81        6.88      9.14 o
 -16   0   6      752.55      788.63     18.72 o
 -15   0   6        0.70        0.10      7.36 o
 -14   0   6      144.96      157.20      7.33 o
 -13   0   6      321.81      285.87      8.30 o
 -12   0   6      623.32      610.25     13.09 o
 -11   0   6     3513.95     3602.84     54.52 o
 -10   0   6     2835.27     2892.97     56.61 o
  -9   0   6      730.87      780.16     13.12 o
  -8   0   6      360.64      335.14      6.43 o
  -6   0   6      706.54      563.60      9.08 o
  -5   0   6     2283.87     2386.47     32.78 o
  -4   0   6     2780.06     2933.04     37.44 o
  -3   0   6       65.30      102.76      5.06 o
  -2   0   6     1732.46     1801.10     98.54 o
   1   0   6     5041.28     5053.93    537.36 o
   3   0   6     9584.32     8810.53    141.33 o
   4   0   6    11127.35    10088.47    173.38 o
   5   0   6      585.62      636.95     12.56 o
   6   0   6        1.14        5.64      4.38 o
   7   0   6      285.52      314.39     12.52 o
   8   0   6     3976.66     4032.83    131.08 o
   9   0   6     2100.77     2189.09     60.24 o
  10   0   6     1689.84     1631.28     72.83 o
  11   0   6      336.86      373.21     22.61 o
  12   0   6      131.21      133.32     28.15 o
  13   0   6      427.69      493.78     19.85 o
  14   0   6      660.56      659.70     26.40 o
 -18   1   6       39.29       25.01     10.54 o
 -17   1   6       14.69       14.07      6.24 o
 -16   1   6      199.94      178.24      7.34 o
 -15   1   6       82.42      101.84      5.23 o
 -14   1   6       42.94       59.23      3.06 o
 -13   1   6      357.28      350.96      4.73 o
 -12   1   6        7.42        7.01      3.35 o
 -11   1   6      224.54      239.56      5.40 o
 -10   1   6      950.31      915.77     13.13 o
  -9   1   6     1964.06     2040.71     20.62 o
  -8   1   6       22.79       36.65      3.48 o
  -7   1   6     2052.17     2150.02     25.87 o
  -6   1   6    13228.22    13678.77    168.67 o
  -5   1   6       13.55       19.74      2.17 o
  -4   1   6     1893.14     1982.10     47.78 o
  -3   1   6     1805.36     2098.46     22.19 o
  -1   1   6     7686.08     8374.35    147.12 o
   0   1   6      655.49      717.35     16.48 o
   1   1   6     3622.34     3736.34    165.71 o
   2   1   6     3994.80     3928.88    193.18 o
   3   1   6      969.24      781.49     33.56 o
   4   1   6       59.92       52.59      4.31 o
   5   1   6     3024.71     2920.48    116.06 o
   6   1   6       53.03       61.63      2.73 o
   7   1   6     2150.90     2096.43     83.27 o
   8   1   6      290.56      279.22      7.18 o
   9   1   6      482.20      481.65      9.12 o
  10   1   6      344.07      381.29     12.40 o
  11   1   6       97.13      129.05     29.01 o
  12   1   6      126.29      115.90      7.14 o
  13   1   6       24.19       25.05      4.67 o
  14   1   6      115.23      135.64     11.49 o
 -17   2   6       13.32       27.71     14.47 o
 -16   2   6       42.68       46.87      5.87 o
 -15   2   6       88.96      100.02      6.81 o
 -14   2   6      543.64      491.75     16.32 o
 -13   2   6      472.07      488.59     14.29 o
 -12   2   6      134.90      120.89      4.70 o
 -11   2   6       38.99       48.16      3.07 o
 -10   2   6     2913.58     2984.60     61.41 o
  -9   2   6      448.43      463.89      7.37 o
  -8   2   6     3964.55     4095.32     38.18 o
  -7   2   6      792.64      810.23      9.56 o
  -6   2   6      466.13      432.93      6.91 o
  -5   2   6      599.63      638.53     20.93 o
  -4   2   6     9259.86     9399.98    323.44 o
  -3   2   6      762.07      970.51     16.23 o
  -2   2   6     3013.84     3006.38     57.37 o
  -1   2   6     3226.17     3402.72     62.65 o
   0   2   6      115.97      114.90      2.32 o
   1   2   6    14726.77    14158.18    413.48 o
   2   2   6     8824.21     8448.59    161.73 o
   3   2   6        3.74       -2.26      2.26 o
   4   2   6       60.15       94.20      2.83 o
   5   2   6     4005.53     3901.77     60.44 o
   6   2   6      298.23      309.94      4.99 o
   7   2   6      290.78      292.04      5.89 o
   8   2   6        8.20        8.04      2.04 o
   9   2   6       38.35       48.70      3.20 o
  10   2   6      550.78      581.85     26.13 o
  11   2   6     1283.98     1511.44     98.02 o
  12   2   6        1.21       11.06      7.96 o
  13   2   6      183.74      176.49     12.86 o
  14   2   6       80.52       87.38     12.16 o
 -16   3   6       34.59       18.41      8.50 o
 -15   3   6      278.52      307.80     17.47 o
 -14   3   6      356.62      374.48     19.38 o
 -13   3   6      280.00      275.98      6.18 o
 -12   3   6      440.48      436.43      9.33 o
 -11   3   6      486.77      487.89      8.63 o
 -10   3   6      135.76      126.05      4.88 o
  -9   3   6      263.67      286.68      5.55 o
  -8   3   6      148.33      157.99      4.28 o
  -7   3   6      820.71      742.65     15.87 o
  -6   3   6     4873.01     4875.59     88.90 o
  -5   3   6      933.21      871.14     12.24 o
  -4   3   6      580.13      645.43      8.92 o
  -3   3   6     1082.03      954.25     18.65 o
  -2   3   6     7358.56     7037.24    121.29 o
  -1   3   6      127.33      133.77      5.24 o
   0   3   6      363.45      380.29      8.07 o
   1   3   6      422.46      430.87      9.56 o
   2   3   6      257.43      265.72      5.30 o
   3   3   6     2129.13     1975.36     23.63 o
   4   3   6      261.90      227.20      4.02 o
   5   3   6     2047.03     1944.84     41.97 o
   6   3   6     1187.96     1233.66     18.29 o
   7   3   6      513.72      465.95      8.82 o
   8   3   6        5.41       11.82      3.26 o
   9   3   6      317.43      267.88      5.94 o
  10   3   6        0.27        5.97      4.62 o
  11   3   6       17.27       23.86      5.96 o
  12   3   6        1.15        0.85     11.28 o
  13   3   6        3.78       24.08     10.18 o
 -15   4   6      120.86      137.23     12.46 o
 -14   4   6      112.77       99.42      8.01 o
 -13   4   6      455.46      467.44     23.94 o
 -12   4   6       39.37       33.63      4.25 o
 -11   4   6        0.60        7.30      3.73 o
 -10   4   6       64.75       54.95      3.00 o
  -9   4   6       57.53       69.21      3.26 o
  -8   4   6     1326.77     1344.30     19.05 o
  -7   4   6        6.26        7.31      2.41 o
  -6   4   6        9.07        6.95      2.41 o
  -5   4   6      596.41      599.24      9.02 o
  -4   4   6     6019.50     6100.34     92.37 o
  -3   4   6       15.26       10.33      2.73 o
  -2   4   6       65.46       68.24      4.83 o
  -1   4   6       19.95       12.73      2.99 o
   0   4   6     3255.20     3231.10     70.52 o
   1   4   6      454.48      455.05     13.04 o
   2   4   6       94.26      105.74      3.11 o
   3   4   6      262.61      251.03      5.50 o
   4   4   6      144.86      123.34      3.77 o
   5   4   6     2766.84     2790.88     42.02 o
   6   4   6      743.17      715.08     12.68 o
   7   4   6     1833.84     1794.70     28.33 o
   8   4   6      128.33      139.83      6.65 o
   9   4   6       49.03       55.94      4.63 o
  10   4   6       24.98       14.03      6.00 o
  11   4   6       58.97       56.07     10.25 o
  12   4   6       37.99       49.19     10.87 o
 -14   5   6      130.38      153.80     21.78 o
 -13   5   6       25.34       15.75      5.29 o
 -12   5   6       12.67       30.03      4.48 o
 -11   5   6       84.28       66.99      5.74 o
 -10   5   6      197.00      184.61      6.42 o
  -9   5   6      501.58      493.92     10.90 o
  -8   5   6      228.69      227.48      8.74 o
  -7   5   6      281.31      336.12     13.72 o
  -6   5   6       80.14       86.90      3.79 o
  -5   5   6     1164.31     1190.93     27.80 o
  -4   5   6      183.60      183.85      5.70 o
  -3   5   6     2320.29     2468.93     57.12 o
  -2   5   6      156.03      163.73      5.49 o
  -1   5   6       19.54       22.07      3.04 o
   0   5   6       17.57       25.05      3.47 o
   1   5   6      865.72      881.46     17.03 o
   2   5   6      509.95      582.69     13.02 o
   3   5   6      658.63      680.40     18.21 o
   4   5   6      138.05      148.88      6.58 o
   5   5   6       41.16       51.45      3.86 o
   6   5   6     1029.20     1082.44     24.68 o
   7   5   6       12.98        0.86      4.61 o
   8   5   6       42.78       44.99      6.56 o
   9   5   6      130.91      108.90     12.28 o
  10   5   6      107.09      122.92     12.28 o
 -11   6   6       23.62       21.66      9.40 o
 -10   6   6        3.28        1.90      8.96 o
  -9   6   6       11.18       12.04      7.43 o
  -8   6   6       30.09       37.51      6.02 o
  -7   6   6        7.03       14.05      4.42 o
  -6   6   6       14.00        9.05      4.14 o
  -5   6   6      144.08      156.47      6.62 o
  -4   6   6      126.82      113.38      5.19 o
  -3   6   6      383.76      398.01      8.28 o
  -2   6   6        3.13        5.14      3.28 o
  -1   6   6       66.89       66.06      3.70 o
   0   6   6       13.18       13.45      3.15 o
   1   6   6      260.62      279.54      9.25 o
   2   6   6        2.69        6.47      3.26 o
   3   6   6        2.90       -1.17      4.45 o
   4   6   6      355.99      385.35     15.31 o
   5   6   6        0.98        5.70      7.11 o
   6   6   6        0.42        2.98      8.25 o
   7   6   6       17.87       19.74      9.55 o
   8   6   6      191.12      198.82     13.20 o
  -7   7   6        4.31       -3.23      9.54 o
  -6   7   6      156.97      151.91     13.51 o
  -5   7   6        7.45       -5.17      9.28 o
  -4   7   6       14.97       30.11     10.20 o
  -3   7   6        5.58        7.85     10.45 o
  -2   7   6       40.93       26.76      7.81 o
  -1   7   6       60.93       62.81      6.74 o
   0   7   6      277.69      298.85     26.96 o
   1   7   6      237.84      245.99     18.86 o
   2   7   6        2.73        4.68     18.44 o
   3   7   6      342.78      317.35     16.67 o
   4   7   6       82.29       83.22     11.13 o
 -18   1   7       10.38       19.81      9.86 o
 -17   1   7      277.27      253.42     13.07 o
 -16   1   7      562.79      618.34     18.66 o
 -15   1   7      240.15      197.78      5.09 o
 -14   1   7     1114.92     1215.17     16.59 o
 -13   1   7      585.24      583.65     10.05 o
 -12   1   7      100.30       95.55      4.29 o
 -11   1   7     3104.64     3201.84     32.77 o
 -10   1   7      175.86      171.36      3.97 o
  -9   1   7      681.45      625.05      9.51 o
  -8   1   7      323.32      324.30      6.18 o
  -7   1   7     7184.11     7680.17     86.77 o
  -6   1   7      365.44      368.49      6.72 o
  -4   1   7       17.03       38.12      6.37 o
  -3   1   7       15.69       27.47      1.70 o
  -2   1   7    21613.04    22987.93    719.08 o
  -1   1   7     8438.14     8605.36    148.22 o
   0   1   7    11844.01    12713.22    956.10 o
   1   1   7      136.08      159.95      4.08 o
   2   1   7      215.79      313.01     13.86 o
   3   1   7      178.82      190.43      9.06 o
   4   1   7     4806.41     4274.09    210.91 o
   5   1   7       13.67       54.17     11.64 o
   6   1   7     5671.60     5433.12     57.49 o
   7   1   7     3865.73     3863.90     49.24 o
   8   1   7     2906.58     2922.24     99.78 o
   9   1   7      703.15      701.32     14.16 o
  10   1   7      688.96      714.87     20.39 o
  11   1   7       44.30       58.24      6.03 o
  12   1   7       16.10       19.85      4.55 o
  13   1   7       55.47       65.09      7.49 o
  14   1   7       14.59       -8.67      8.67 o
 -17   2   7        0.76        2.98      7.11 o
 -16   2   7       12.73       33.85      6.24 o
 -15   2   7       18.14       19.01      4.51 o
 -14   2   7      191.16      193.31      8.80 o
 -13   2   7      122.76      119.80      4.58 o
 -12   2   7      271.91      239.98      7.49 o
 -11   2   7       23.36       26.35      5.59 o
 -10   2   7     1960.67     1954.42     45.07 o
  -9   2   7      915.63      984.41      9.68 o
  -8   2   7     1046.32     1041.29     11.13 o
  -7   2   7      894.29     1011.28      9.78 o
  -6   2   7     9265.28     9159.18    313.45 o
  -5   2   7     3022.55     3387.19    103.98 o
  -4   2   7      300.16      349.29      8.85 o
  -3   2   7     3904.46     3949.67     56.01 o
  -2   2   7     1877.57     2053.51     40.32 o
  -1   2   7    11588.08    11590.22    662.64 o
   0   2   7     2893.27     3125.24     68.78 o
   1   2   7     5894.55     5980.34    126.11 o
   2   2   7       65.29       77.47      3.22 o
   3   2   7     7766.40     7133.17    103.81 o
   4   2   7      414.28      449.19      8.08 o
   5   2   7     1059.20     1028.95     19.55 o
   6   2   7     1975.76     1938.53     70.33 o
   7   2   7      119.16      114.92      3.60 o
   8   2   7      162.70      173.38      4.06 o
   9   2   7      494.55      439.70     15.97 o
  10   2   7      210.05      244.23      7.67 o
  11   2   7      332.71      329.01     11.25 o
  12   2   7      195.81      206.40     30.69 o
  13   2   7        2.79       20.11     18.04 o
 -17   3   7       91.85       88.48     29.31 o
 -16   3   7       15.76        8.20      8.30 o
 -15   3   7        0.11        3.75      6.78 o
 -14   3   7      174.53      156.89      6.27 o
 -13   3   7       14.89       33.70      4.26 o
 -12   3   7      379.35      402.23      6.41 o
 -11   3   7      256.66      271.64      5.17 o
 -10   3   7      532.71      490.70      6.73 o
  -9   3   7        8.10        9.62      2.33 o
  -8   3   7     7315.05     7321.25     85.33 o
  -7   3   7       54.51       52.32      3.63 o
  -6   3   7        2.24        3.81      2.17 o
  -5   3   7      145.04      137.90      4.15 o
  -4   3   7     3462.64     3326.58     52.75 o
  -3   3   7     2768.74     2687.88     58.75 o
  -2   3   7     2546.70     2589.10     48.89 o
  -1   3   7       22.84       28.30      2.38 o
   0   3   7      770.60      734.57     19.67 o
   1   3   7     8114.86     8086.57    217.87 o
   2   3   7     1366.51     1333.04     17.12 o
   3   3   7     1682.41     1661.64     28.54 o
   4   3   7      114.02      108.12      4.58 o
   5   3   7     1389.27     1324.23     21.22 o
   6   3   7       36.22       44.08      3.20 o
   7   3   7     1998.19     2096.18     34.56 o
   8   3   7        5.10        3.79      3.28 o
   9   3   7        0.71        4.68      3.49 o
  10   3   7      224.02      220.97      8.83 o
  11   3   7      175.65      173.56     10.80 o
  12   3   7      176.94      192.68     13.08 o
  13   3   7       14.06        4.24      9.51 o
 -15   4   7        8.73       13.27      8.80 o
 -14   4   7        2.67        9.38      7.17 o
 -13   4   7      152.85      155.03      6.48 o
 -12   4   7      237.42      241.07      9.27 o
 -11   4   7        2.55        7.81      3.89 o
 -10   4   7      635.73      646.51     14.88 o
  -9   4   7     1812.04     1828.13     23.90 o
  -8   4   7       52.77       44.67      4.01 o
  -7   4   7      388.12      407.11     12.61 o
  -6   4   7       13.65       15.03      4.32 o
  -5   4   7      717.61      682.50      8.92 o
  -4   4   7      312.51      306.58      5.18 o
  -3   4   7      421.81      413.98      9.66 o
  -2   4   7     1973.35     1911.03     28.29 o
  -1   4   7       39.26       55.35      2.37 o
   0   4   7      759.24      763.12     24.66 o
   1   4   7     1041.27     1108.20     31.51 o
   2   4   7     7142.75     7482.62    157.39 o
   3   4   7      385.09      381.12      8.25 o
   4   4   7      210.40      215.09      7.37 o
   5   4   7       27.11       18.47      3.44 o
   6   4   7      277.43      280.86      7.55 o
   7   4   7      193.56      210.72      5.43 o
   8   4   7      289.52      253.76      6.78 o
   9   4   7        7.66        9.17      4.93 o
  10   4   7       18.78       17.48      7.53 o
  11   4   7      321.84      323.02     33.24 o
 -14   5   7       11.64       12.61      7.48 o
 -13   5   7        4.34        3.50      5.59 o
 -12   5   7       23.14       18.80      4.53 o
 -11   5   7      152.81      142.70      8.68 o
 -10   5   7       50.17       53.63      4.72 o
  -9   5   7       98.79       91.15      4.51 o
  -8   5   7      363.61      340.17     16.60 o
  -7   5   7      483.62      446.69     15.13 o
  -6   5   7       32.09       33.71      2.61 o
  -5   5   7       43.95       58.57      4.20 o
  -4   5   7       34.74       28.85      3.44 o
  -3   5   7      243.20      235.90      6.80 o
  -2   5   7       12.88       12.23      3.73 o
  -1   5   7       63.78       65.22      3.64 o
   0   5   7      328.57      319.44      7.43 o
   1   5   7     1263.38     1301.09     29.40 o
   2   5   7      811.73      859.17     16.48 o
   3   5   7        1.87        4.81      2.44 o
   4   5   7      312.39      345.05     13.45 o
   5   5   7       48.89       40.52      5.43 o
   6   5   7       11.92        8.13      4.27 o
   7   5   7       15.96       16.26      4.78 o
   8   5   7        2.37       -3.60      4.74 o
   9   5   7       28.26       26.13     10.27 o
  10   5   7       46.26       55.04     14.00 o
 -11   6   7        0.16       15.33      8.25 o
 -10   6   7       29.24       38.21      9.37 o
  -9   6   7      131.07      127.87      8.27 o
  -8   6   7        0.14        4.30      5.99 o
  -7   6   7      235.15      280.88      9.15 o
  -6   6   7       80.70       86.45      6.50 o
  -5   6   7       90.54       79.26      3.99 o
  -4   6   7      386.05      400.24     13.50 o
  -3   6   7      508.25      545.94     12.44 o
  -2   6   7      104.14      114.10      4.63 o
  -1   6   7      154.00      163.90      5.07 o
   0   6   7       81.09       73.93      4.23 o
   1   6   7      117.78      107.49      4.58 o
   2   6   7      344.53      372.60      8.92 o
   3   6   7       85.28       71.83      5.37 o
   4   6   7       75.48       72.95      6.51 o
   5   6   7      108.07      138.54      9.24 o
   6   6   7      209.57      208.67     13.04 o
   7   6   7        7.98       33.21      9.64 o
  -7   7   7       57.25       52.62     13.89 o
  -6   7   7       27.06       17.99      8.48 o
  -5   7   7       14.61        5.57      7.62 o
  -4   7   7       34.61       18.95      8.92 o
  -3   7   7        1.76       -4.53      7.31 o
  -2   7   7       48.91       58.73      7.38 o
  -1   7   7       13.58        8.73      7.95 o
   0   7   7       27.76       31.95     14.98 o
   1   7   7        1.86        6.32     17.78 o
   2   7   7        3.21       -7.52     19.68 o
   3   7   7       59.67       58.21     17.23 o
 -18   0   8       39.44       46.37      9.22 o
 -17   0   8      385.18      327.46     24.34 o
 -16   0   8       58.16       87.62      4.52 o
 -15   0   8      456.72      448.16     14.02 o
 -14   0   8       10.82       23.04      6.41 o
 -13   0   8      180.28      192.05      7.60 o
 -12   0   8     1420.70     1371.18     30.48 o
 -11   0   8     6361.78     6333.00    136.45 o
 -10   0   8      134.80      125.32      4.84 o
  -9   0   8     4235.54     4107.46     67.18 o
  -8   0   8     1266.64     1442.73     34.27 o
  -7   0   8       94.70       90.74      4.91 o
  -6   0   8     5471.63     6158.26     80.46 o
  -5   0   8     9315.33    10051.40    122.72 o
  -4   0   8     5457.95     5764.48     99.28 o
  -3   0   8      902.72     1074.40     67.49 o
  -2   0   8    16136.69    18280.60    404.03 o
  -1   0   8     3495.79     3984.59    286.64 o
   1   0   8      311.61      364.39      8.51 o
   2   0   8     6671.76     6420.81    693.74 o
   3   0   8      698.12      597.68     10.90 o
   4   0   8    14333.78    13642.91    302.66 o
   5   0   8      473.85      413.97     12.56 o
   6   0   8      789.62      847.20     22.28 o
   7   0   8      117.06      116.99     14.09 o
   8   0   8       16.65       18.34      9.70 o
   9   0   8     1073.63     1162.85     38.16 o
  10   0   8       99.45       92.05      3.92 o
  11   0   8      911.96      991.62     65.16 o
  12   0   8     1024.62     1039.57     83.23 o
  13   0   8      532.16      635.04     19.64 o
  14   0   8        0.31        2.97     11.16 o
 -18   1   8       23.59       27.80      8.00 o
 -17   1   8       39.00       30.62      4.63 o
 -16   1   8        2.50       11.07      3.21 o
 -15   1   8      127.74      156.47      5.11 o
 -14   1   8      187.59      185.23      4.86 o
 -13   1   8       32.31       32.28      3.89 o
 -12   1   8      539.48      532.87      7.95 o
 -11   1   8      229.11      249.53      4.81 o
 -10   1   8     1707.22     1761.57     17.51 o
  -9   1   8     1010.61     1039.64     11.13 o
  -8   1   8     1317.05     1406.42     14.03 o
  -7   1   8      759.30      759.62      9.05 o
  -6   1   8      681.96      630.65     10.64 o
  -5   1   8     8541.02     9645.82    120.75 o
  -4   1   8      924.45      948.17     10.78 o
  -3   1   8       36.02       53.36      2.83 o
  -2   1   8       33.88       32.76      2.54 o
  -1   1   8      777.76      820.37     10.76 o
   0   1   8        9.12        7.63      2.03 o
   1   1   8      496.02      479.45     20.60 o
   2   1   8     1742.12     1569.33     75.95 o
   3   1   8     2208.89     2193.95     38.61 o
   4   1   8      554.90      534.29     10.90 o
   5   1   8     2463.42     2389.47    118.81 o
   6   1   8     1125.30     1110.05     15.78 o
   7   1   8      207.36      267.75     42.80 o
   8   1   8       11.55        8.88      2.60 o
   9   1   8     1165.97     1161.88     20.78 o
  10   1   8      538.19      612.24     13.04 o
  11   1   8        8.47        4.64      4.63 o
  12   1   8       40.50       37.87      4.84 o
  13   1   8       11.70       50.80     12.95 o
 -17   2   8      159.32      168.31     10.47 o
 -16   2   8        0.47       -2.23      4.43 o
 -15   2   8      122.76      121.10      7.98 o
 -14   2   8      105.91       97.47      5.82 o
 -13   2   8       21.34       14.87      2.24 o
 -12   2   8      785.87      792.54     20.76 o
 -11   2   8      475.03      473.00     12.91 o
 -10   2   8       34.29       32.89      3.01 o
  -9   2   8     1390.68     1380.78     13.25 o
  -8   2   8     4777.41     4729.53     48.70 o
  -7   2   8      747.60      769.09      8.23 o
  -6   2   8     4038.31     4183.85     53.83 o
  -5   2   8     1036.72     1034.81     30.81 o
  -4   2   8      230.91      205.14      8.16 o
  -3   2   8    10000.80    10583.24    153.07 o
  -2   2   8     3813.46     4104.45     68.76 o
  -1   2   8     4174.98     4236.96     76.30 o
   0   2   8       16.88       32.58      2.30 o
   1   2   8     4169.44     4131.98     83.40 o
   2   2   8        4.54       22.09      2.70 o
   3   2   8     3624.04     3533.30     57.81 o
   4   2   8      927.52      865.11     37.03 o
   5   2   8      167.74      178.17      3.45 o
   6   2   8     1261.39     1209.76     14.02 o
   7   2   8     1694.39     1829.06     21.17 o
   8   2   8      480.99      511.10     18.53 o
   9   2   8      493.93      509.00     13.75 o
  10   2   8       14.61       15.96      3.64 o
  11   2   8       59.39       74.11      4.36 o
  12   2   8      354.93      384.91     19.05 o
  13   2   8       80.20       67.87     16.22 o
 -17   3   8       58.22       84.43     17.29 o
 -16   3   8      180.01      166.73     10.27 o
 -15   3   8      105.65      117.16      6.49 o
 -14   3   8       60.96       55.29      4.19 o
 -13   3   8      316.81      311.36      8.20 o
 -12   3   8      245.19      230.64      6.60 o
 -11   3   8       78.55       81.25      3.48 o
 -10   3   8        8.24       12.91      2.76 o
  -9   3   8       41.45       41.70      2.81 o
  -8   3   8      278.79      256.84      7.91 o
  -7   3   8      344.66      325.02      9.86 o
  -6   3   8      489.03      517.67     15.40 o
  -5   3   8     3690.54     3803.26    107.71 o
  -4   3   8     4160.38     4086.15     66.39 o
  -3   3   8        8.39       12.93      2.17 o
  -2   3   8      212.05      189.09      6.01 o
  -1   3   8     1546.51     1530.55     35.58 o
   0   3   8     1058.85     1059.39     26.27 o
   1   3   8      352.41      348.68      6.81 o
   2   3   8        6.65        8.99      2.32 o
   3   3   8      164.20      157.03      3.52 o
   4   3   8      544.22      535.93     11.68 o
   5   3   8      906.00      864.80     13.69 o
   6   3   8       79.77       68.97      3.40 o
   7   3   8      956.20      961.64     14.59 o
   8   3   8      444.03      444.59     12.79 o
   9   3   8      120.00      117.73      4.76 o
  10   3   8        4.49      -16.70     16.70 o
  11   3   8       44.00       49.04      7.09 o
  12   3   8       24.97       39.08     12.52 o
 -15   4   8       54.10       62.73      7.99 o
 -14   4   8      157.22      145.45      8.43 o
 -13   4   8        4.84       11.00      4.48 o
 -12   4   8      417.22      393.00     14.28 o
 -11   4   8        0.85       -1.48      3.21 o
 -10   4   8        3.41       -2.95      2.95 o
  -9   4   8       43.13       51.71      3.76 o
  -8   4   8      305.30      317.22     13.80 o
  -7   4   8      586.10      611.53     20.21 o
  -6   4   8      580.66      582.43     19.05 o
  -5   4   8      157.32      143.72      3.50 o
  -4   4   8      760.39      757.33     12.93 o
  -3   4   8     2694.22     2593.35     34.32 o
  -2   4   8     3022.82     3031.85     53.71 o
  -1   4   8       17.02       26.62      3.94 o
   0   4   8       36.57       36.35      2.78 o
   1   4   8      991.53     1019.58     27.99 o
   2   4   8        1.55       -3.70      3.70 o
   3   4   8     2334.19     2406.72     48.31 o
   4   4   8        8.75       12.60      3.03 o
   5   4   8       66.27       69.79      4.36 o
   6   4   8      159.40      166.58      6.40 o
   7   4   8      686.91      648.32     21.38 o
   8   4   8       68.00       73.36      5.91 o
   9   4   8       14.68       13.38      5.41 o
  10   4   8       17.85       35.50      6.74 o
  11   4   8      164.56      135.23     12.73 o
 -14   5   8        0.91        6.63      6.72 o
 -13   5   8      336.67      335.54     21.41 o
 -12   5   8      151.82      158.13      7.72 o
 -11   5   8      154.24      184.85     12.18 o
 -10   5   8      102.80       98.91      7.47 o
  -9   5   8      118.84      110.13      5.46 o
  -8   5   8      171.92      155.48      7.71 o
  -7   5   8      616.64      690.29     25.85 o
  -6   5   8      110.20      123.90      6.91 o
  -5   5   8       52.11       65.96      3.40 o
  -4   5   8      786.51      782.42     28.30 o
  -3   5   8      711.82      728.61     25.44 o
  -2   5   8      755.78      834.22     25.54 o
  -1   5   8      129.82      161.39      7.57 o
   0   5   8      126.96      118.45      7.33 o
   1   5   8        9.07        9.70      2.22 o
   2   5   8     1885.82     1956.86     51.91 o
   3   5   8      543.29      584.27     16.66 o
   4   5   8      472.61      501.23     13.12 o
   5   5   8        1.09       -0.62      3.94 o
   6   5   8       63.46       62.41      5.46 o
   7   5   8      230.72      227.64      9.86 o
   8   5   8      197.50      171.19     12.58 o
   9   5   8       42.35       34.17      7.29 o
 -11   6   8       71.14       67.00      9.73 o
 -10   6   8       18.18       27.11      7.93 o
  -9   6   8        6.29        7.19      3.98 o
  -8   6   8       37.21       44.45      5.92 o
  -7   6   8       23.56       22.29      4.74 o
  -6   6   8       54.25       41.86      4.29 o
  -5   6   8      245.59      237.60      6.36 o
  -4   6   8      112.96      103.28      6.41 o
  -3   6   8        2.08        2.87      9.72 o
  -2   6   8      117.07      106.83      4.65 o
  -1   6   8      319.58      347.82      9.79 o
   0   6   8       13.87        6.88      3.64 o
   1   6   8       72.91       78.46      4.37 o
   2   6   8       47.33       52.27      4.64 o
   3   6   8      117.31      137.76      8.74 o
   4   6   8      112.17      108.07      9.14 o
   5   6   8       85.99       94.41      8.84 o
   6   6   8       61.51       47.85      7.82 o
   7   6   8        8.26       20.63      9.57 o
  -7   7   8       53.29       44.22     10.32 o
  -6   7   8       83.83       56.45      8.95 o
  -5   7   8       61.45       60.17      9.16 o
  -4   7   8       66.06       74.50      9.03 o
  -3   7   8        0.17        0.71     10.59 o
  -2   7   8       32.49       41.32      6.23 o
  -1   7   8      241.19      230.43     16.87 o
   0   7   8        1.21       19.60     18.48 o
   1   7   8      201.08      222.44     17.17 o
   2   7   8      126.34      137.68     20.85 o
 -18   1   9      163.16      193.75     10.46 o
 -17   1   9        2.30        2.80      5.03 o
 -16   1   9      624.68      572.74     22.55 o
 -15   1   9     1729.20     1749.53     61.69 o
 -14   1   9      170.77      197.54      8.78 o
 -13   1   9      375.78      383.17     11.30 o
 -12   1   9      362.20      344.88      6.01 o
 -11   1   9      965.32      950.51     10.35 o
 -10   1   9      136.69      133.81      3.80 o
  -9   1   9     3405.44     3550.02     53.13 o
  -8   1   9      620.57      565.74     10.54 o
  -7   1   9     3800.78     3919.99     45.51 o
  -6   1   9     5286.39     5852.61     70.77 o
  -5   1   9     1051.61     1128.00     34.99 o
  -4   1   9    10604.89    11050.82    115.00 o
  -3   1   9     1072.96     1026.07     11.49 o
  -2   1   9        1.92        7.25      2.01 o
  -1   1   9      101.43       61.28      4.05 o
   0   1   9     7901.57     7763.56    282.43 o
   1   1   9      628.07      732.19     31.90 o
   2   1   9     4560.73     4532.02     94.20 o
   3   1   9      198.53      185.37      6.02 o
   4   1   9     1218.42     1154.52     21.28 o
   5   1   9     4627.72     4334.73    209.03 o
   6   1   9     2732.90     2736.76    132.43 o
   7   1   9      947.03      910.18     32.71 o
   8   1   9      824.90      885.67     17.73 o
   9   1   9      334.95      353.89      6.89 o
  10   1   9      375.89      368.14      8.39 o
  11   1   9      251.24      258.40      7.77 o
  12   1   9       38.54       41.62      7.80 o
  13   1   9       10.88       -9.72      9.72 o
 -17   2   9        8.99       10.10      6.48 o
 -16   2   9       66.24       48.13      6.17 o
 -15   2   9       46.85       63.89      4.55 o
 -14   2   9        5.17        5.03      2.68 o
 -13   2   9       22.27       17.60      2.90 o
 -12   2   9      171.43      183.52      6.38 o
 -11   2   9     1655.31     1589.39     22.26 o
 -10   2   9     1090.11     1066.17     11.13 o
  -9   2   9     2840.44     2958.08     35.76 o
  -8   2   9      312.98      313.87      5.05 o
  -7   2   9      552.02      564.52      6.81 o
  -6   2   9     4562.05     4616.02    133.34 o
  -5   2   9     1082.32     1130.15     36.87 o
  -4   2   9      359.45      429.32     14.95 o
  -3   2   9     6902.46     7171.12    244.60 o
  -2   2   9      597.43      613.26      9.05 o
  -1   2   9     1042.16     1042.91     15.96 o
   0   2   9      385.91      336.26      8.14 o
   1   2   9    12617.45    12339.20    372.59 o
   2   2   9      417.63      398.57      7.52 o
   3   2   9       50.51       30.89      3.44 o
   4   2   9       42.89       32.04      3.45 o
   5   2   9     2150.45     2110.47     85.62 o
   6   2   9      108.60      106.61      4.40 o
   7   2   9       33.57       35.09      2.54 o
   8   2   9        2.48        3.29      2.66 o
   9   2   9       59.39       61.12      3.27 o
  10   2   9      553.61      595.07     19.81 o
  11   2   9      101.48      109.59      7.93 o
  12   2   9      218.21      170.01     12.76 o
  13   2   9        0.33       12.70     29.26 o
 -17   3   9        7.32       26.00     10.58 o
 -16   3   9       49.56       68.44     11.07 o
 -15   3   9       78.77       99.44      6.42 o
 -14   3   9       14.03       10.21      3.94 o
 -13   3   9        1.70        7.44      3.44 o
 -12   3   9      889.41      908.42     17.81 o
 -11   3   9       73.81       75.80      3.31 o
 -10   3   9       39.25       56.85      3.33 o
  -9   3   9      827.94      841.12     10.03 o
  -8   3   9      436.72      410.63      5.86 o
  -7   3   9     3276.28     3249.76     93.90 o
  -6   3   9      754.66      748.59     23.23 o
  -5   3   9      100.39       93.28      4.19 o
  -4   3   9      601.84      631.11      9.84 o
  -3   3   9     5806.42     5852.72     98.70 o
  -2   3   9      138.50      151.19      3.66 o
  -1   3   9     7889.49     8194.84    226.08 o
   0   3   9      182.07      183.82      5.48 o
   1   3   9      883.18      841.74     16.25 o
   2   3   9      925.89      849.71     16.69 o
   3   3   9     5168.98     5208.20     73.71 o
   4   3   9      227.66      238.03      6.08 o
   5   3   9       40.30       33.71      3.20 o
   6   3   9      321.35      324.50      6.23 o
   7   3   9      393.84      438.92      8.23 o
   8   3   9     1201.93     1275.26     29.60 o
   9   3   9       66.90       60.23      5.98 o
  10   3   9        3.71       13.51      6.21 o
  11   3   9        0.20        3.37      9.27 o
  12   3   9      230.53      253.28     16.36 o
 -15   4   9        1.56       18.20     12.07 o
 -14   4   9       61.93       49.45      6.67 o
 -13   4   9      188.61      164.86      8.40 o
 -12   4   9      346.99      310.78      7.82 o
 -11   4   9      817.78      871.68     19.01 o
 -10   4   9        4.47        1.87      3.02 o
  -9   4   9       19.98       18.85      3.37 o
  -8   4   9      849.11      791.79     26.07 o
  -7   4   9     1765.54     1748.68     27.14 o
  -6   4   9      257.07      257.52      9.65 o
  -5   4   9       35.76       26.90      2.87 o
  -4   4   9      313.38      297.38      5.53 o
  -3   4   9      104.85       95.20      3.76 o
  -2   4   9     4345.46     4450.04     90.03 o
  -1   4   9      418.34      433.84     17.00 o
   0   4   9     1527.30     1651.77     38.91 o
   1   4   9      893.45      924.61     15.52 o
   2   4   9     1151.98     1247.23     24.29 o
   3   4   9      734.72      762.65     11.53 o
   4   4   9      258.81      273.22      5.36 o
   5   4   9        4.30       12.18      4.07 o
   6   4   9       58.68       66.37      4.36 o
   7   4   9      138.05      131.66      5.11 o
   8   4   9        2.63       -0.90      4.62 o
   9   4   9      272.02      272.31     21.57 o
  10   4   9       89.84      101.31     17.74 o
 -14   5   9        3.35        7.13      6.63 o
 -13   5   9       19.72       20.28      5.81 o
 -12   5   9       12.34       13.23      5.26 o
 -11   5   9        2.01        8.10      4.52 o
 -10   5   9      325.20      319.04     14.48 o
  -9   5   9      291.46      276.25      9.99 o
  -8   5   9      102.13      101.38      5.59 o
  -7   5   9      195.40      170.99     10.78 o
  -6   5   9      208.91      193.72      6.81 o
  -5   5   9      277.76      270.77      8.97 o
  -4   5   9        0.88        7.88      3.66 o
  -3   5   9       17.19       14.11      3.64 o
  -2   5   9        6.05       13.56      4.69 o
  -1   5   9      578.11      611.94     19.72 o
   0   5   9      813.62      856.61     20.09 o
   1   5   9       32.87       42.16      4.51 o
   2   5   9      142.51      144.92      3.42 o
   3   5   9       98.57      111.41      3.79 o
   4   5   9      236.49      234.82      8.29 o
   5   5   9        9.26        8.39      4.26 o
   6   5   9        1.03        4.31      3.88 o
   7   5   9       57.06       44.38      6.29 o
   8   5   9       11.31       12.04      5.65 o
   9   5   9       46.63       50.62     11.94 o
 -11   6   9      114.84      117.46     10.33 o
 -10   6   9        1.17        1.94      6.36 o
  -9   6   9        0.18        9.62      5.90 o
  -8   6   9      149.81      154.65     12.56 o
  -7   6   9      265.05      286.70     15.09 o
  -6   6   9      126.33      164.21     10.19 o
  -5   6   9      465.88      508.93     19.45 o
  -4   6   9       19.17       13.57      3.95 o
  -3   6   9       13.85       23.33      4.52 o
  -2   6   9      449.74      472.81     14.99 o
  -1   6   9       67.89       68.33      4.74 o
   0   6   9       95.82      110.01      4.46 o
   1   6   9       26.86       22.16      6.71 o
   2   6   9      133.63      118.72      7.04 o
   3   6   9       52.25       49.62      6.31 o
   4   6   9      529.36      530.24     50.58 o
   5   6   9       11.10       36.91      8.97 o
   6   6   9       60.50       55.58      8.68 o
  -6   7   9        0.14       10.45      8.90 o
  -5   7   9      116.60      108.49      9.08 o
  -4   7   9        0.32        2.76      7.15 o
  -3   7   9       51.34       47.38      9.80 o
  -2   7   9        2.47       12.04      8.06 o
  -1   7   9       59.88       73.79     19.31 o
   0   7   9       44.35        6.66     19.38 o
   1   7   9        0.04       16.70     13.97 o
 -18   0  10       70.00       94.55     11.59 o
 -17   0  10        9.61       12.77      7.79 o
 -16   0  10      104.80       86.46      8.52 o
 -15   0  10       82.65       97.56      8.60 o
 -14   0  10      306.16      263.39     13.97 o
 -13   0  10     1019.91     1041.24     26.75 o
 -12   0  10      365.29      360.86      8.50 o
 -11   0  10      996.32      973.54     15.69 o
 -10   0  10     6320.06     6396.96    135.49 o
  -9   0  10     8082.28     8276.12    194.46 o
  -8   0  10     4108.41     4335.34     63.34 o
  -7   0  10      941.75      980.16     22.16 o
  -6   0  10     4639.72     5238.37     64.86 o
  -5   0  10     3825.50     4047.60     51.28 o
  -4   0  10    11709.45    12904.23    262.53 o
  -3   0  10     1633.15     1681.59    100.38 o
  -2   0  10     3761.71     3704.14    224.44 o
  -1   0  10     2000.53     2070.36    137.17 o
   0   0  10     8228.86     8274.33    559.05 o
   1   0  10    12926.44    12446.76    237.60 o
   2   0  10     3943.55     3947.64    106.79 o
   3   0  10      582.70      605.07     71.83 o
   4   0  10     1969.84     1968.70     35.27 o
   5   0  10     4291.83     4310.05     98.32 o
   6   0  10      677.83      779.07     21.42 o
   7   0  10     3048.26     3213.53    129.60 o
   8   0  10        2.52        3.38      4.56 o
   9   0  10       24.28       13.43      4.13 o
  10   0  10      102.37      131.00      8.59 o
  11   0  10      995.80     1140.34     72.75 o
  12   0  10       87.01      101.45      8.18 o
  13   0  10       84.24       99.95     19.26 o
 -18   1  10       20.42       28.82      7.38 o
 -17   1  10        0.03       13.28      6.33 o
 -16   1  10        0.07        1.58      4.21 o
 -15   1  10      156.52      131.75      7.47 o
 -14   1  10      583.88      581.10     25.87 o
 -13   1  10       23.64       20.67      3.75 o
 -12   1  10        2.34        5.77      3.10 o
 -11   1  10      317.92      321.58      5.47 o
 -10   1  10      510.53      480.92      7.48 o
  -9   1  10      320.18      327.22      5.39 o
  -8   1  10      649.63      751.78     13.17 o
  -7   1  10     1303.40     1271.21     17.43 o
  -6   1  10       11.44       27.56      2.74 o
  -5   1  10     1984.72     2003.47     50.61 o
  -4   1  10      195.68      264.04      4.74 o
  -3   1  10     4197.92     4331.26    111.83 o
  -2   1  10     3216.17     3532.32     43.62 o
  -1   1  10     3270.23     3358.72    102.68 o
   0   1  10      250.38      247.32      9.89 o
   1   1  10     3934.52     4058.86     59.64 o
   2   1  10     2949.53     2790.51     45.16 o
   3   1  10       86.10       84.65      4.52 o
   4   1  10       37.01      121.91     38.75 o
   5   1  10      296.65      370.33     60.68 o
   6   1  10     4471.38     4387.31    184.87 o
   7   1  10        7.84       -3.38      4.84 o
   8   1  10      246.89      241.16      6.07 o
   9   1  10       32.42       43.16      5.58 o
  10   1  10      160.22      198.41      8.00 o
  11   1  10        6.20       -0.17      6.33 o
  12   1  10        3.33       -8.07      9.30 o
 -17   2  10       10.51       18.41      6.90 o
 -16   2  10      138.91      133.09     10.51 o
 -15   2  10       32.17       35.10      4.37 o
 -14   2  10       84.36       85.18      6.40 o
 -13   2  10      218.47      194.66      6.49 o
 -12   2  10      566.45      555.41     13.67 o
 -11   2  10     1114.69     1110.50     12.18 o
 -10   2  10     4210.24     4224.39     40.15 o
  -9   2  10      643.08      596.20      8.00 o
  -8   2  10      382.06      454.50      6.65 o
  -7   2  10     1500.79     1412.60     45.25 o
  -6   2  10       27.43        9.78      2.82 o
  -5   2  10     1253.33     1256.88     37.69 o
  -4   2  10       69.10       69.37      4.41 o
  -3   2  10     4673.15     4924.49    178.26 o
  -2   2  10     1857.55     1917.14     36.06 o
  -1   2  10     4304.09     4400.02     76.42 o
   0   2  10       82.48      104.56      3.71 o
   1   2  10      356.04      341.45      7.62 o
   2   2  10     3090.03     3044.54     49.06 o
   3   2  10      685.13      700.20     12.93 o
   4   2  10     3038.46     3061.66     46.35 o
   5   2  10     1853.56     1879.32     29.60 o
   6   2  10      182.24      167.27      6.58 o
   7   2  10       37.30       25.63      2.53 o
   8   2  10      470.36      515.36      8.55 o
   9   2  10       12.63       15.12      3.30 o
  10   2  10      180.08      188.89     11.02 o
  11   2  10      191.34      182.68     12.79 o
  12   2  10       22.01       30.39     18.19 o
 -17   3  10        7.16        1.26      8.35 o
 -16   3  10       47.63       54.34      9.00 o
 -15   3  10      229.84      236.13     14.01 o
 -14   3  10      321.17      322.06     12.20 o
 -13   3  10       83.71       71.31      3.29 o
 -12   3  10      568.33      570.68      9.36 o
 -11   3  10       28.91       38.93      3.26 o
 -10   3  10      165.59      171.81      3.90 o
  -9   3  10       54.21       49.13      3.22 o
  -8   3  10       40.45       44.32      2.90 o
  -7   3  10      976.99      933.55     26.83 o
  -6   3  10     1873.94     1864.56     27.95 o
  -5   3  10     1147.33     1179.12     38.99 o
  -4   3  10       62.85       74.86      2.73 o
  -3   3  10     4024.29     4121.17     73.34 o
  -2   3  10      985.67      936.84     18.46 o
  -1   3  10      677.34      658.20     16.24 o
   0   3  10      145.79      128.43      3.02 o
   1   3  10      484.44      491.26      7.53 o
   2   3  10     1120.86     1088.10     18.86 o
   3   3  10     1286.03     1237.11     13.47 o
   4   3  10      203.55      195.37      7.46 o
   5   3  10      340.72      363.93     10.39 o
   6   3  10     1037.39     1020.16     18.90 o
   7   3  10      543.20      543.74     11.77 o
   8   3  10       98.36       83.92      6.08 o
   9   3  10       29.74       40.93      5.57 o
  10   3  10       91.58      100.39      8.36 o
  11   3  10       15.00       -1.29     11.14 o
 -15   4  10        1.31       22.68      7.97 o
 -14   4  10       27.95       30.79      6.01 o
 -13   4  10       10.82        6.18      5.05 o
 -12   4  10      454.10      458.60     21.61 o
 -11   4  10        2.29        1.06      3.49 o
 -10   4  10        2.98        3.87      2.83 o
  -9   4  10        7.66       -1.64      2.83 o
  -8   4  10      163.25      162.55      7.21 o
  -7   4  10     1155.33     1121.59     14.97 o
  -6   4  10      404.17      381.70     14.58 o
  -5   4  10     3444.36     3700.18     46.21 o
  -4   4  10      452.50      454.80      6.74 o
  -3   4  10      600.73      598.17      9.97 o
  -2   4  10        4.27       10.47      3.70 o
  -1   4  10     2028.89     2138.65     61.02 o
   0   4  10       21.05       25.71      3.15 o
   1   4  10        0.85        3.34      2.61 o
   2   4  10      115.11      120.97      3.45 o
   3   4  10      386.48      356.32      6.97 o
   4   4  10      786.13      806.48     10.52 o
   5   4  10      408.60      403.32      8.87 o
   6   4  10       27.14       19.95      4.20 o
   7   4  10        1.96       -0.82      4.36 o
   8   4  10      596.21      583.66     35.53 o
   9   4  10      272.14      277.77     23.17 o
  10   4  10        1.31       -9.18      9.18 o
 -14   5  10       55.70       36.89      6.59 o
 -13   5  10        2.24       12.47     12.58 o
 -12   5  10      247.95      214.11     14.18 o
 -11   5  10      315.64      334.45     20.67 o
 -10   5  10       20.76       23.73      4.46 o
  -9   5  10       44.55       51.07      3.44 o
  -8   5  10      362.06      330.53     15.80 o
  -7   5  10       29.97       27.10      3.90 o
  -6   5  10     1120.52     1220.05     48.24 o
  -5   5  10      113.19      121.34      3.22 o
  -4   5  10        0.70        7.90      3.88 o
  -3   5  10      408.14      412.09     10.55 o
  -2   5  10     1519.32     1538.67     36.42 o
  -1   5  10      833.25      878.76     24.54 o
   0   5  10       37.64       55.88      3.49 o
   1   5  10       19.41       19.69      3.16 o
   2   5  10      338.37      366.78      9.82 o
   3   5  10      605.10      620.84     31.33 o
   4   5  10      175.99      157.15      7.31 o
   5   5  10      515.03      491.08     27.43 o
   6   5  10        2.17        7.95      5.04 o
   7   5  10      195.60      178.49     15.55 o
   8   5  10        4.83       -2.31      6.90 o
 -11   6  10       70.23       69.99      9.43 o
 -10   6  10       10.69       -7.12      7.57 o
  -9   6  10       10.87       21.34      5.70 o
  -8   6  10       43.60       44.36      4.75 o
  -7   6  10       66.79       64.05      7.71 o
  -6   6  10        5.79        7.56      4.70 o
  -5   6  10        0.63       -2.99      3.99 o
  -4   6  10      499.97      461.72     18.34 o
  -3   6  10       29.21       43.11      6.03 o
  -2   6  10      132.23      128.19      5.08 o
  -1   6  10        2.11        2.70      4.10 o
   0   6  10      495.54      527.23     22.90 o
   1   6  10       11.51        8.98      6.20 o
   2   6  10       16.46       21.59      8.03 o
   3   6  10       15.72       13.97      5.41 o
   4   6  10       11.89       19.99      8.05 o
   5   6  10      113.94      104.91     10.42 o
   6   6  10        1.36      -10.37     15.40 o
  -6   7  10       13.64       15.82      9.38 o
  -5   7  10       68.37       49.16      9.57 o
  -4   7  10       26.61       27.25      7.39 o
  -3   7  10       52.66       44.01     14.59 o
  -2   7  10        7.21       -9.57      9.57 o
  -1   7  10        2.00       18.88     26.45 o
   0   7  10      346.17      334.86     21.78 o
 -18   1  11       31.17       16.85      7.02 o
 -17   1  11      332.46      334.13     22.53 o
 -16   1  11       53.39       54.55      6.79 o
 -15   1  11      166.32      134.25     10.94 o
 -14   1  11      965.94      910.31     30.30 o
 -13   1  11     1701.73     1702.35     18.62 o
 -12   1  11       30.27       24.72      3.91 o
 -11   1  11      162.18      165.26      4.64 o
 -10   1  11     1129.64     1201.44     16.56 o
  -9   1  11       19.31       19.69      3.84 o
  -8   1  11     5918.13     6180.91     77.98 o
  -7   1  11      213.68      243.05      4.11 o
  -6   1  11     3668.41     3757.77     60.11 o
  -5   1  11     2580.57     2602.07     24.45 o
  -4   1  11    13154.96    14576.53    205.06 o
  -3   1  11       25.32       41.28      2.72 o
  -2   1  11    11362.41    12307.38    139.25 o
  -1   1  11      982.22     1000.73     10.95 o
   0   1  11     1995.42     1976.19     72.94 o
   1   1  11     4746.34     4603.28     58.83 o
   2   1  11      791.06      793.67     20.15 o
   3   1  11     2793.85     2690.05    111.75 o
   4   1  11      137.84      142.62      8.08 o
   5   1  11       24.45       17.28      3.96 o
   6   1  11      161.54      291.15    112.63 o
   7   1  11     2333.89     2484.33     56.07 o
   8   1  11       48.07       60.84      6.55 o
   9   1  11       26.62       17.94      3.68 o
  10   1  11      265.81      306.73     12.57 o
  11   1  11      310.40      325.09     14.43 o
  12   1  11       26.54       35.98     10.25 o
 -17   2  11       38.49       54.74      8.88 o
 -16   2  11       73.34       59.72      6.74 o
 -15   2  11        6.12        2.89      3.92 o
 -14   2  11       65.01       71.58      6.37 o
 -13   2  11      430.81      385.74     11.13 o
 -12   2  11       12.72        6.48      3.33 o
 -11   2  11     2072.17     2120.53     21.20 o
 -10   2  11      142.84      145.89      5.47 o
  -9   2  11     2529.51     2635.15     34.41 o
  -8   2  11       70.61       63.06      2.95 o
  -7   2  11     1022.22      991.67     31.19 o
  -6   2  11       81.38       71.93      3.36 o
  -5   2  11     4085.55     4217.97    140.51 o
  -4   2  11      264.19      282.04     11.01 o
  -3   2  11     2841.47     3058.27    105.15 o
  -2   2  11    11340.96    11975.04    184.54 o
  -1   2  11      280.49      347.09      7.34 o
   0   2  11      226.63      205.61      4.38 o
   1   2  11      259.27      271.14      4.52 o
   2   2  11     6393.50     6408.86     88.58 o
   3   2  11      978.80     1018.03     16.67 o
   4   2  11      148.06      119.04      6.47 o
   5   2  11      480.99      512.32     10.07 o
   6   2  11     1012.98     1017.07     37.98 o
   7   2  11      549.92      524.34     18.39 o
   8   2  11      179.12      153.07      4.12 o
   9   2  11      418.35      443.46     21.95 o
  10   2  11        0.78       -0.03      7.69 o
  11   2  11      182.87      226.06     15.72 o
 -17   3  11       31.52       21.96      9.51 o
 -16   3  11      224.94      247.11     11.42 o
 -15   3  11        5.92        5.23      5.31 o
 -14   3  11        4.60        8.86      3.02 o
 -13   3  11      250.98      219.03      5.22 o
 -12   3  11       35.28       47.68      3.80 o
 -11   3  11     1335.94     1304.83     21.19 o
 -10   3  11       20.58       25.28      2.99 o
  -9   3  11      551.15      551.48      7.01 o
  -8   3  11       47.05       52.77      3.37 o
  -7   3  11     2902.10     2939.71     42.54 o
  -6   3  11       93.74       84.35      3.48 o
  -5   3  11     2785.81     2703.25     35.41 o
  -4   3  11      550.49      563.57     20.19 o
  -3   3  11      727.88      750.02     12.90 o
  -2   3  11     1216.67     1203.05     27.37 o
  -1   3  11     2822.79     2825.64     42.69 o
   0   3  11     4664.42     4814.45     85.81 o
   1   3  11      162.29      179.61      3.48 o
   2   3  11      489.91      441.75      6.30 o
   3   3  11     1096.36     1100.60     12.35 o
   4   3  11     3748.72     3869.02     57.30 o
   5   3  11       58.14       64.44      4.00 o
   6   3  11      100.22       91.14      4.28 o
   7   3  11       36.20       35.32      3.70 o
   8   3  11      454.89      515.86     15.11 o
   9   3  11      161.19      173.66      7.23 o
  10   3  11      268.97      253.95     20.59 o
  11   3  11        1.17        1.65     10.96 o
 -15   4  11       32.45       44.67      6.66 o
 -14   4  11        0.02        3.65      6.62 o
 -13   4  11        9.39        6.76      4.57 o
 -12   4  11      121.56       99.41      7.12 o
 -11   4  11       34.00       27.38      3.70 o
 -10   4  11     1235.58     1251.43     29.30 o
  -9   4  11      287.30      303.85     13.11 o
  -8   4  11      436.61      373.73     14.22 o
  -7   4  11       73.45       87.10      3.59 o
  -6   4  11     3860.98     3981.46    138.93 o
  -5   4  11        3.18       -2.61      2.61 o
  -4   4  11      335.57      386.03      5.23 o
  -3   4  11        3.11        2.95      3.16 o
  -2   4  11       62.79       74.32      3.76 o
  -1   4  11     1523.85     1550.64     37.18 o
   0   4  11      238.82      253.03      5.62 o
   1   4  11       10.26       14.18      2.95 o
   2   4  11      237.77      249.49      7.33 o
   3   4  11     1150.51     1235.39     14.82 o
   4   4  11       48.23       47.58      3.16 o
   5   4  11      161.40      174.32      4.90 o
   6   4  11        0.46        7.30      5.69 o
   7   4  11       25.80       27.79      5.66 o
   8   4  11      164.08      160.41     21.23 o
   9   4  11       27.08       28.57     10.00 o
 -14   5  11        3.31        6.19      9.31 o
 -13   5  11        6.65       15.24      7.78 o
 -12   5  11       16.39       22.80      9.23 o
 -11   5  11       59.79       55.58      4.92 o
 -10   5  11      104.09       99.56      6.34 o
  -9   5  11       35.62       37.44      3.64 o
  -8   5  11      226.08      196.64     14.11 o
  -7   5  11      599.64      598.16     33.35 o
  -6   5  11      326.75      327.20     17.24 o
  -5   5  11      102.52      100.65      6.14 o
  -4   5  11      141.70      126.00      4.76 o
  -3   5  11        5.43        9.12      2.67 o
  -2   5  11        7.12        5.38      2.34 o
  -1   5  11       57.22       53.38      3.13 o
   0   5  11      163.62      180.95      5.27 o
   1   5  11      375.78      401.58     14.12 o
   2   5  11      170.00      157.77      6.83 o
   3   5  11      263.43      224.81     10.31 o
   4   5  11       30.40       22.36      4.98 o
   5   5  11      505.23      429.69     21.44 o
   6   5  11       40.85       47.16      6.63 o
   7   5  11        3.26        5.75      8.18 o
   8   5  11        0.59        9.82     21.12 o
 -11   6  11       46.32       35.05      7.03 o
 -10   6  11       48.02       77.52      8.81 o
  -9   6  11       60.06       66.47     12.52 o
  -8   6  11       37.84       47.78     10.12 o
  -7   6  11      122.18      126.04      9.24 o
  -6   6  11      363.88      353.22     17.37 o
  -5   6  11        1.07       -0.77      3.51 o
  -4   6  11      418.24      458.73     21.46 o
  -3   6  11       57.13       53.74      4.84 o
  -2   6  11      116.09      123.98      6.05 o
  -1   6  11        9.94        6.31      4.93 o
   0   6  11      375.61      352.16     12.49 o
   1   6  11        6.27       11.36      5.90 o
   2   6  11       81.58       91.38      7.10 o
   3   6  11       83.32       78.52      9.80 o
   4   6  11        4.44        7.90     15.45 o
   5   6  11      215.27      217.86     14.11 o
  -5   7  11       21.46       72.14     60.83 o
  -4   7  11       71.04       82.36     12.63 o
  -3   7  11        0.92       -8.99     14.48 o
 -18   0  12      109.93       76.73     10.01 o
 -17   0  12      441.37      503.63     21.50 o
 -16   0  12        3.04        6.35     10.28 o
 -15   0  12       92.28       78.31      9.06 o
 -14   0  12      218.72      200.53      8.30 o
 -13   0  12       65.01       92.60      9.04 o
 -12   0  12     3983.05     3946.96     55.16 o
 -11   0  12      195.18      211.20      8.64 o
 -10   0  12        9.91        8.64      4.36 o
  -9   0  12     1752.81     1887.70     34.15 o
  -8   0  12    15701.04    16517.62    368.08 o
  -7   0  12      202.41      227.35      6.34 o
  -6   0  12      197.17      169.12      8.98 o
  -5   0  12     1357.82     1596.45     23.97 o
  -4   0  12     4765.94     5122.33    309.66 o
  -3   0  12    13592.22    14913.98    214.21 o
  -2   0  12      892.38      944.64     71.40 o
  -1   0  12     6625.79     6679.15    105.62 o
   0   0  12       20.57       30.75      5.50 o
   1   0  12     8428.64     8346.20    725.17 o
   2   0  12      147.89      129.67      7.03 o
   3   0  12     6865.82     6909.41    128.30 o
   4   0  12       71.20       70.90      8.58 o
   5   0  12     1807.27     1816.75     34.60 o
   6   0  12        8.11       15.11      6.32 o
   7   0  12     2727.99     3061.68    128.80 o
   8   0  12      970.02     1021.08     29.68 o
   9   0  12       27.74       35.74     13.60 o
  10   0  12       25.41       33.06     10.44 o
  11   0  12        5.15        7.15     10.11 o
 -18   1  12       11.84       18.10      6.78 o
 -17   1  12       63.32       55.12      7.62 o
 -16   1  12       15.00       10.41      4.94 o
 -15   1  12        1.74        2.76      5.46 o
 -14   1  12        5.69       13.00      4.03 o
 -13   1  12      189.55      176.69      4.53 o
 -12   1  12       30.80       43.22      3.44 o
 -11   1  12       46.09       52.64      3.55 o
 -10   1  12       63.57       73.72      3.42 o
  -9   1  12      969.00     1008.00     11.78 o
  -8   1  12      171.68      188.85      4.11 o
  -7   1  12       17.45       40.46      2.83 o
  -6   1  12     5454.26     5907.97     53.06 o
  -5   1  12      543.78      578.76     17.59 o
  -4   1  12      321.71      395.37      6.80 o
  -3   1  12     4764.43     5120.12     52.19 o
  -2   1  12     7392.28     7793.08     73.23 o
  -1   1  12      236.05      228.12      8.39 o
   0   1  12      492.57      482.79      6.95 o
   1   1  12     1780.04     1841.84     65.58 o
   2   1  12     3239.19     3334.91     40.78 o
   3   1  12     2238.01     2137.80     60.21 o
   4   1  12     2300.14     2428.59     43.33 o
   5   1  12      434.02      490.06     10.17 o
   6   1  12       89.61       97.35      4.30 o
   7   1  12       98.19       86.20      4.85 o
   8   1  12      124.42      114.98      5.79 o
   9   1  12       24.69       21.87      3.77 o
  10   1  12       70.78       96.47      8.56 o
  11   1  12       21.09       35.24     11.02 o
 -17   2  12      249.37      234.10      8.82 o
 -16   2  12       94.12       96.11      5.60 o
 -15   2  12      369.25      337.35     20.25 o
 -14   2  12      286.33      267.63     10.00 o
 -13   2  12       34.49       30.09      3.58 o
 -12   2  12      299.11      285.11      8.00 o
 -11   2  12      370.19      343.44      5.59 o
 -10   2  12       20.17       25.47      3.20 o
  -9   2  12     1591.48     1585.83     30.32 o
  -8   2  12      783.35      802.29      9.78 o
  -7   2  12      708.36      649.33     20.30 o
  -6   2  12      804.35      812.80     24.99 o
  -5   2  12     1082.00     1059.19     16.32 o
  -4   2  12      134.36      184.18      7.92 o
  -3   2  12     1635.89     1881.32     61.14 o
  -2   2  12     2402.42     2664.61     78.47 o
  -1   2  12      647.21      662.80     13.02 o
   0   2  12     4751.19     4735.22     45.61 o
   1   2  12      631.07      613.99      8.24 o
   2   2  12        7.32       -3.24      3.40 o
   3   2  12      597.49      575.48     10.41 o
   4   2  12     2415.64     2450.84     40.57 o
   5   2  12        9.92        9.87      3.20 o
   6   2  12      604.31      598.39     13.42 o
   7   2  12      177.42      159.89      8.41 o
   8   2  12        0.43        4.60      3.46 o
   9   2  12      207.48      238.33     11.78 o
  10   2  12       74.97       91.77      8.51 o
  11   2  12       23.38       24.76     12.35 o
 -17   3  12      100.59       76.47     14.30 o
 -16   3  12       81.63       96.23      6.60 o
 -15   3  12        5.35       -0.62      4.73 o
 -14   3  12        2.55       -1.16      3.97 o
 -13   3  12      458.61      489.20      9.63 o
 -12   3  12      456.66      455.59      9.17 o
 -11   3  12        3.28       -1.47      3.59 o
 -10   3  12        2.15        5.30      4.03 o
  -9   3  12      418.05      446.50      8.00 o
  -8   3  12        1.87        4.46      3.13 o
  -7   3  12      844.53      919.14     15.14 o
  -6   3  12      390.15      423.95     17.68 o
  -5   3  12     2618.60     2638.02     93.53 o
  -4   3  12     1133.39     1192.83     45.61 o
  -3   3  12      160.47      179.78      4.40 o
  -2   3  12      942.71     1096.60     18.51 o
  -1   3  12      986.93      981.88     14.83 o
   0   3  12      363.13      332.15      8.00 o
   1   3  12       35.41       27.82      2.86 o
   2   3  12      116.12      122.20      4.37 o
   3   3  12      126.71      125.89      3.56 o
   4   3  12      873.26      864.11     14.31 o
   5   3  12        7.54       12.96      3.76 o
   6   3  12        1.74        6.68      3.76 o
   7   3  12      326.99      329.07     11.14 o
   8   3  12      726.70      743.77     18.22 o
   9   3  12       69.40       73.07     17.55 o
  10   3  12        2.19       -0.92     13.73 o
 -15   4  12       67.13       64.95      8.32 o
 -14   4  12       89.73      107.34      8.19 o
 -13   4  12       93.60       65.62      4.65 o
 -12   4  12        8.32       11.34      3.85 o
 -11   4  12      645.12      614.77     18.44 o
 -10   4  12      238.80      221.96      7.68 o
  -9   4  12      388.15      383.09     14.83 o
  -8   4  12       26.59       38.47      3.94 o
  -7   4  12        3.91        4.99      4.32 o
  -6   4  12      186.85      175.42      7.13 o
  -5   4  12      180.00      185.72      6.80 o
  -4   4  12      801.17      857.14     10.06 o
  -3   4  12      137.47      148.47      5.09 o
  -2   4  12      755.03      713.17     20.04 o
  -1   4  12     2275.12     2401.46     64.26 o
   0   4  12      961.17      989.07     15.37 o
   1   4  12      133.22      137.71      6.49 o
   2   4  12        2.57       -0.27      2.96 o
   3   4  12       38.58       35.95      3.14 o
   4   4  12      356.83      337.21     10.25 o
   5   4  12       68.57       59.63      3.73 o
   6   4  12      619.17      558.11     23.98 o
   7   4  12       97.24       96.78      7.28 o
   8   4  12      118.88      122.77     11.96 o
   9   4  12       60.44       81.02     18.08 o
 -13   5  12      117.74      117.45     12.10 o
 -12   5  12       57.12       42.20      6.18 o
 -11   5  12       93.41       73.79      5.87 o
 -10   5  12      697.41      747.13     38.91 o
  -9   5  12        2.71        1.55      4.93 o
  -8   5  12       18.02       35.32      4.94 o
  -7   5  12       52.54       45.05      5.40 o
  -6   5  12      432.10      395.50     23.68 o
  -5   5  12      961.84      994.44     29.01 o
  -4   5  12      319.72      317.07      8.30 o
  -3   5  12       52.80       66.56      4.68 o
  -2   5  12      112.13       96.79      8.13 o
  -1   5  12     1166.30     1203.15     44.82 o
   0   5  12      551.13      578.12     15.60 o
   1   5  12      544.81      608.00     18.83 o
   2   5  12        3.06        0.39      3.60 o
   3   5  12      101.27       99.12      4.99 o
   4   5  12      111.67      107.47      6.36 o
   5   5  12      637.02      604.66     48.48 o
   6   5  12      129.66      138.30     10.77 o
   7   5  12       48.42       45.66      9.81 o
 -11   6  12        9.96       24.28     16.09 o
 -10   6  12       56.96       42.51      7.05 o
  -9   6  12       20.37       23.32      8.70 o
  -8   6  12       25.74       29.29      9.65 o
  -7   6  12       16.84       12.84      5.34 o
  -6   6  12        1.25        7.62      7.51 o
  -5   6  12       23.66       12.53      4.05 o
  -4   6  12       66.84       68.84      7.36 o
  -3   6  12      262.44      249.25     15.47 o
  -2   6  12      153.27      153.29     13.30 o
  -1   6  12       76.62       66.43      5.96 o
   0   6  12      274.83      259.78     14.88 o
   1   6  12      210.13      188.30     13.73 o
   2   6  12       92.95      120.50     11.78 o
   3   6  12        8.84       18.60     11.56 o
   4   6  12       66.22       67.38     11.17 o
 -18   1  13       30.27       30.53      6.51 o
 -17   1  13        1.48       -5.36      5.36 o
 -16   1  13      395.74      373.48     24.67 o
 -15   1  13      373.18      378.42     11.52 o
 -14   1  13      274.43      254.24      5.77 o
 -13   1  13      300.49      280.42      7.07 o
 -12   1  13     2384.06     2401.68     40.01 o
 -11   1  13      321.03      331.04      7.45 o
 -10   1  13      153.73      134.26      4.26 o
  -9   1  13      864.20      903.54     12.16 o
  -8   1  13      446.25      493.16      9.18 o
  -7   1  13     3219.62     3456.61     35.97 o
  -6   1  13     2942.14     3022.67     78.33 o
  -5   1  13       52.06       42.66      4.27 o
  -4   1  13      227.10      230.52      7.28 o
  -3   1  13     9877.82    10832.99    146.63 o
  -2   1  13      995.19     1005.29     12.29 o
  -1   1  13     3570.90     3566.95    117.61 o
   0   1  13      527.02      510.84     14.11 o
   1   1  13      246.77      306.62     48.33 o
   2   1  13       72.71      187.09     94.02 o
   3   1  13      839.36      873.03     22.13 o
   4   1  13       45.84       32.54      3.84 o
   5   1  13      343.41      330.35      8.83 o
   6   1  13      922.35      960.07     26.89 o
   7   1  13       69.19       68.88      5.45 o
   8   1  13     1024.60     1143.69     26.99 o
   9   1  13      429.53      487.85     10.29 o
  10   1  13       54.60       74.06      7.19 o
  11   1  13       23.69       28.58     12.78 o
 -17   2  13       49.66       47.97     18.67 o
 -16   2  13       19.39       26.31      4.16 o
 -15   2  13        0.26        0.75      4.80 o
 -14   2  13      210.41      191.11      9.25 o
 -13   2  13      279.25      258.37      7.10 o
 -12   2  13      219.20      211.28      5.01 o
 -11   2  13      346.27      355.66      7.99 o
 -10   2  13      115.48      109.16      3.88 o
  -9   2  13      149.52      151.08      3.80 o
  -8   2  13     1117.33     1246.41     20.12 o
  -7   2  13     3858.87     4128.46    111.23 o
  -6   2  13     1281.50     1365.61     48.42 o
  -5   2  13       81.72      101.31      5.69 o
  -4   2  13       64.49       61.24      3.14 o
  -3   2  13       62.45       61.23      3.07 o
  -2   2  13      915.03      931.26      9.68 o
  -1   2  13     2316.28     2345.29     27.70 o
   0   2  13      875.58      873.12     10.54 o
   1   2  13        4.02        3.78      3.95 o
   2   2  13     2678.58     2630.37     28.73 o
   3   2  13     1655.20     1602.37     23.84 o
   4   2  13     1062.07     1126.19     24.90 o
   5   2  13      224.54      193.28      5.73 o
   6   2  13      563.63      548.53     23.98 o
   7   2  13       57.31       66.49      3.66 o
   8   2  13       26.45       26.33      3.42 o
   9   2  13      300.44      236.89     26.93 o
  10   2  13        2.74       -5.33     11.69 o
 -17   3  13       94.91       65.06     11.60 o
 -16   3  13       13.06       -5.49      5.49 o
 -15   3  13      444.56      438.72     14.01 o
 -14   3  13       22.08       13.58      4.13 o
 -13   3  13      121.63      128.64      5.12 o
 -12   3  13       26.70       27.05      3.66 o
 -11   3  13      633.53      547.62     13.74 o
 -10   3  13       58.30       59.31      3.83 o
  -9   3  13     1378.81     1400.01     30.22 o
  -8   3  13      590.23      586.81     24.63 o
  -7   3  13      289.15      286.33     11.14 o
  -6   3  13     1021.37     1038.26     36.75 o
  -5   3  13     2363.53     2387.97     92.82 o
  -4   3  13     2291.06     2287.38     84.26 o
  -3   3  13      103.96       97.80      4.26 o
  -2   3  13        8.89        4.70      3.08 o
  -1   3  13      262.60      263.55      6.57 o
   0   3  13     3583.91     3674.69     47.74 o
   1   3  13      705.80      699.71     11.76 o
   2   3  13      746.77      736.15     11.31 o
   3   3  13      254.84      233.61      5.73 o
   4   3  13      944.28      965.54     19.35 o
   5   3  13      769.49      742.51     17.23 o
   6   3  13      464.95      486.51     12.77 o
   7   3  13      175.73      150.64      6.63 o
   8   3  13       18.75       11.65      7.69 o
   9   3  13      189.23      193.69     19.47 o
 -15   4  13        3.68       -3.39      7.24 o
 -14   4  13      109.71      109.98     13.00 o
 -13   4  13       15.71       12.13      4.79 o
 -12   4  13       66.73       70.60      6.94 o
 -11   4  13      260.57      239.84      8.73 o
 -10   4  13      399.05      383.30      8.55 o
  -9   4  13      420.02      405.84     14.50 o
  -8   4  13      780.15      843.30     34.17 o
  -7   4  13      322.49      311.61     12.49 o
  -6   4  13        1.68        9.96      3.62 o
  -5   4  13     1282.56     1261.32     23.10 o
  -4   4  13      130.10      130.99      4.50 o
  -3   4  13       32.25       39.49      3.95 o
  -2   4  13       46.63       25.79      3.18 o
  -1   4  13      179.88      170.67      5.93 o
   0   4  13      242.86      273.04      6.04 o
   1   4  13     1560.37     1628.25     40.49 o
   2   4  13        1.84        8.01      3.77 o
   3   4  13        6.12       10.65      3.46 o
   4   4  13      734.93      712.25     25.62 o
   5   4  13      323.19      298.09     12.28 o
   6   4  13      103.51      102.60      6.60 o
   7   4  13       14.56       23.81      7.33 o
   8   4  13        5.31       10.68      7.37 o
 -13   5  13        1.88        7.92      6.96 o
 -12   5  13       11.40        5.61      7.22 o
 -11   5  13        0.21        3.21      4.75 o
 -10   5  13       77.69       72.58      7.65 o
  -9   5  13      219.45      221.87     13.75 o
  -8   5  13      145.68      114.82     10.41 o
  -7   5  13       30.07       22.85      4.46 o
  -6   5  13      246.05      215.99     16.21 o
  -5   5  13      162.98      158.13     12.77 o
  -4   5  13       79.23       69.84      4.67 o
  -3   5  13        4.55       -1.07      3.22 o
  -2   5  13       11.05       19.32      3.72 o
  -1   5  13       17.52       17.08      3.56 o
   0   5  13       59.05       55.42      5.72 o
   1   5  13      203.77      185.40      8.67 o
   2   5  13      253.12      243.83     13.21 o
   3   5  13      373.05      348.14     23.43 o
   4   5  13      132.24      112.70     12.39 o
   5   5  13       15.62       -5.61     22.20 o
   6   5  13      107.95       99.92     10.12 o
 -10   6  13       26.19       25.86      6.56 o
  -9   6  13        5.06       13.66      7.89 o
  -8   6  13      132.92      156.00     11.10 o
  -7   6  13       13.60        9.98      4.33 o
  -6   6  13        1.00       -5.15      5.16 o
  -5   6  13      210.29      212.16     12.38 o
  -4   6  13      235.62      225.52     16.54 o
  -3   6  13       30.12       36.95      4.87 o
  -2   6  13      123.54      112.64      6.76 o
  -1   6  13      195.16      183.70     11.30 o
   0   6  13        0.21        3.23      7.09 o
   1   6  13      377.76      431.03     34.28 o
   2   6  13        4.76        8.18      9.50 o
   3   6  13       72.44       93.31     12.61 o
 -18   0  14      378.86      332.78     19.05 o
 -17   0  14       81.20       97.35     10.22 o
 -16   0  14      491.32      460.05     30.03 o
 -15   0  14       14.13        7.66      6.43 o
 -14   0  14       21.96       11.95     11.57 o
 -13   0  14      180.88      168.26     10.63 o
 -12   0  14      107.59      108.61      6.57 o
 -11   0  14     2322.30     2334.52     66.90 o
 -10   0  14     1655.98     1662.16     36.37 o
  -9   0  14     1135.84     1233.60     27.98 o
  -8   0  14       15.15        7.74      4.54 o
  -7   0  14    14120.91    15227.13    479.85 o
  -6   0  14      943.03      913.19     13.52 o
  -5   0  14     3224.89     3313.07     44.29 o
  -4   0  14      391.37      396.31     22.98 o
  -3   0  14     1724.66     1878.50     30.72 o
  -2   0  14      674.25      638.43     51.26 o
  -1   0  14     7622.06     7746.52    507.61 o
   0   0  14      849.53      819.78     18.11 o
   1   0  14       25.08        8.94      4.48 o
   2   0  14      924.40      836.65     16.69 o
   3   0  14     9511.41     9755.06    270.59 o
   4   0  14     1555.63     1599.47     49.91 o
   5   0  14      766.51      738.64    107.33 o
   6   0  14       20.37       32.29      7.54 o
   7   0  14       19.81       21.63      9.05 o
   8   0  14      398.55      458.76     18.89 o
   9   0  14       34.38       32.51     14.94 o
  10   0  14      297.77      311.48    109.34 o
 -18   1  14        5.42        1.33      7.26 o
 -17   1  14        2.03       -2.44      6.64 o
 -16   1  14        7.94       -6.23      6.23 o
 -15   1  14      114.98      136.28      6.66 o
 -14   1  14       64.99       54.55      4.81 o
 -13   1  14      276.21      266.16      9.85 o
 -12   1  14       41.24       29.97      3.69 o
 -11   1  14      101.49      122.06      6.13 o
 -10   1  14       62.79       56.86      3.52 o
  -9   1  14      378.68      398.05      8.70 o
  -8   1  14       45.92       47.36      3.34 o
  -7   1  14      347.07      325.94      5.06 o
  -6   1  14     3349.18     3616.13     33.05 o
  -5   1  14      525.62      556.73     20.76 o
  -4   1  14      137.60      166.12      4.66 o
  -3   1  14        4.08       -0.16      2.72 o
  -2   1  14     2891.94     2948.37     75.99 o
  -1   1  14     1533.68     1554.13     26.31 o
   0   1  14      335.49      363.31      6.46 o
   1   1  14     1454.18     1490.06     26.38 o
   2   1  14      599.74      582.29     40.12 o
   3   1  14      101.20      158.41     35.44 o
   4   1  14        7.20        7.91      6.99 o
   5   1  14      288.05      301.90      9.77 o
   6   1  14       20.72       25.45      4.81 o
   7   1  14      147.05      149.83      6.42 o
   8   1  14        0.35       -1.79      4.97 o
   9   1  14      424.56      426.33     13.21 o
  10   1  14       11.10        4.91     12.46 o
 -17   2  14        8.29        2.43      6.01 o
 -16   2  14      200.38      175.22     11.23 o
 -15   2  14       67.28       52.90      4.55 o
 -14   2  14        0.98        5.18      5.59 o
 -13   2  14       36.31       48.25      4.51 o
 -12   2  14       12.05       17.95      3.38 o
 -11   2  14        0.15        5.36      3.80 o
 -10   2  14     2571.92     2521.54     36.43 o
  -9   2  14      860.44      845.91     10.10 o
  -8   2  14      374.94      334.45      5.45 o
  -7   2  14      749.89      792.41     10.25 o
  -6   2  14     1363.88     1376.88     45.44 o
  -5   2  14        5.09       16.63      2.97 o
  -4   2  14     2062.85     2069.22     64.38 o
  -3   2  14       55.51       73.74      3.03 o
  -2   2  14      717.03      711.20      8.48 o
  -1   2  14     1119.94     1163.81     12.65 o
   0   2  14     1579.35     1563.57     18.91 o
   1   2  14      805.94      789.49     11.69 o
   2   2  14      609.87      603.48     11.25 o
   3   2  14      101.20       93.08      4.25 o
   4   2  14       59.11       40.64      4.06 o
   5   2  14     1019.21     1084.62     50.60 o
   6   2  14       26.46       35.94      4.46 o
   7   2  14      113.14      135.17      9.32 o
   8   2  14       10.71        9.62      3.67 o
   9   2  14      122.28      121.69     14.13 o
  10   2  14       35.53       13.34     11.64 o
 -16   3  14        0.50       11.12      5.52 o
 -15   3  14       17.27       19.78      5.86 o
 -14   3  14      439.60      403.83     14.82 o
 -13   3  14      324.92      280.89     11.26 o
 -12   3  14      468.24      456.78     13.35 o
 -11   3  14      428.21      413.72     10.05 o
 -10   3  14       54.43       72.90      3.95 o
  -9   3  14      264.41      265.62      5.66 o
  -8   3  14       38.85       32.94      4.48 o
  -7   3  14      132.66      134.28      6.57 o
  -6   3  14      585.79      696.90     24.91 o
  -5   3  14       64.90       49.73      3.37 o
  -4   3  14      478.13      470.83     15.52 o
  -3   3  14      618.43      625.47     24.07 o
  -2   3  14     1025.67     1123.98     15.67 o
  -1   3  14      581.61      558.78      7.23 o
   0   3  14      824.40      880.10     10.57 o
   1   3  14      105.49       85.85      4.93 o
   2   3  14        7.82        7.07      3.00 o
   3   3  14       11.16       11.33      3.20 o
   4   3  14       10.76        2.20      3.36 o
   5   3  14      299.45      279.80     10.23 o
   6   3  14      307.73      328.09      9.51 o
   7   3  14      138.46      105.22      6.61 o
   8   3  14        2.77       -2.90     12.32 o
   9   3  14      206.16      183.26     30.95 o
 -15   4  14       51.76       65.81      8.52 o
 -14   4  14        5.95        6.51      7.75 o
 -13   4  14      215.05      212.43      7.87 o
 -12   4  14      166.54      151.72      6.66 o
 -11   4  14       19.21       29.43      3.97 o
 -10   4  14       35.39       33.12      3.19 o
  -9   4  14       43.02       51.22      3.69 o
  -8   4  14       52.49       52.10      4.66 o
  -7   4  14        0.69        7.14      3.17 o
  -6   4  14      156.67      141.95      6.43 o
  -5   4  14       72.10       75.50      3.50 o
  -4   4  14     1633.33     1715.98     60.55 o
  -3   4  14      145.64      148.43      4.75 o
  -2   4  14       28.22       35.03      2.96 o
  -1   4  14       84.32       63.72      3.93 o
   0   4  14     1080.85     1075.10     15.60 o
   1   4  14       52.69       32.12      3.74 o
   2   4  14      122.81      127.99      6.37 o
   3   4  14       95.00       95.20      5.24 o
   4   4  14       51.22       45.57      3.79 o
   5   4  14       92.64       78.63      6.37 o
   6   4  14      157.07      123.96     10.78 o
   7   4  14      287.12      263.77     42.24 o
 -13   5  14       73.79       65.63      7.46 o
 -12   5  14       57.33       69.48      8.81 o
 -11   5  14        4.12        6.39      6.91 o
 -10   5  14       79.19       71.73      6.69 o
  -9   5  14      331.39      304.65     20.18 o
  -8   5  14      152.50      158.59      9.67 o
  -7   5  14       58.47       56.10      6.45 o
  -6   5  14        0.05        1.94      3.07 o
  -5   5  14      993.39      930.63     52.79 o
  -4   5  14        0.19       12.06      3.38 o
  -3   5  14     1746.47     1841.70     46.60 o
  -2   5  14        6.29       13.49      4.95 o
  -1   5  14       15.94        7.74      3.86 o
   0   5  14      150.04      174.00      6.51 o
   1   5  14      968.91      967.92     37.21 o
   2   5  14      187.46      165.85     13.18 o
   3   5  14       36.44       38.11      6.01 o
   4   5  14        0.71        5.03     10.58 o
   5   5  14        9.51        4.19      9.94 o
 -10   6  14        0.49       -8.68      9.97 o
  -9   6  14        0.78       -9.79      9.79 o
  -8   6  14       19.71       17.16      8.83 o
  -7   6  14       36.36       19.46      7.14 o
  -6   6  14        7.31        2.19     10.02 o
  -5   6  14       10.37        6.71      5.43 o
  -4   6  14       10.63        8.57      4.98 o
  -3   6  14      530.65      487.27     47.67 o
  -2   6  14        2.11       -0.87      5.61 o
  -1   6  14      322.94      281.15     22.25 o
   0   6  14        1.10       -9.59     16.27 o
   1   6  14      234.91      224.24     16.50 o
   2   6  14        5.79       24.46     19.52 o
 -18   1  15        1.20        4.34      7.08 o
 -17   1  15      188.94      146.86      9.93 o
 -16   1  15      118.21      120.99     10.19 o
 -15   1  15      178.12      147.03      7.66 o
 -14   1  15      918.51      893.02     27.56 o
 -13   1  15      876.82      864.80     34.57 o
 -12   1  15      376.23      374.79      7.22 o
 -11   1  15      723.35      761.94     16.43 o
 -10   1  15     1213.90     1209.80     21.37 o
  -9   1  15      133.49      127.20      4.80 o
  -8   1  15       22.81       25.20      3.01 o
  -7   1  15       80.77       92.73      3.62 o
  -6   1  15      910.03     1023.54     13.04 o
  -5   1  15     4960.80     5132.47    141.82 o
  -4   1  15     1320.56     1370.40     34.24 o
  -3   1  15       52.18       56.28      3.62 o
  -2   1  15     2549.78     2576.52     54.27 o
  -1   1  15     3446.74     3498.27    142.14 o
   0   1  15      136.89      140.08      4.13 o
   1   1  15      170.52      189.99     21.12 o
   2   1  15      293.37      297.49      8.30 o
   3   1  15       91.60      113.45      5.80 o
   4   1  15     2370.07     2300.47     62.63 o
   5   1  15      177.94      209.88     17.01 o
   6   1  15      217.14      185.73     15.55 o
   7   1  15      290.05      259.72     23.54 o
   8   1  15      234.06      235.45     20.34 o
   9   1  15       13.33       36.23      8.50 o
 -17   2  15      175.69      143.08      7.06 o
 -16   2  15        7.64        6.75      5.48 o
 -15   2  15       36.96       42.99      5.73 o
 -14   2  15       14.87       20.49      7.58 o
 -13   2  15        7.92        6.30      4.07 o
 -12   2  15       90.12       82.25      4.49 o
 -11   2  15        5.31        5.60      4.90 o
 -10   2  15     1292.31     1319.28     21.29 o
  -9   2  15      192.81      193.16      4.18 o
  -8   2  15      184.20      187.85      6.60 o
  -7   2  15      211.61      183.72      5.98 o
  -6   2  15     1943.10     2054.57     65.93 o
  -5   2  15      229.16      277.87     13.52 o
  -4   2  15        4.13       -2.18      3.33 o
  -3   2  15     1472.63     1550.00     47.69 o
  -2   2  15      523.06      544.37      7.60 o
  -1   2  15      925.51      940.11     14.81 o
   0   2  15      653.93      693.01     16.40 o
   1   2  15     2026.41     2058.83     30.65 o
   2   2  15        7.84        1.93      3.75 o
   3   2  15     1244.50     1252.73     28.25 o
   4   2  15      225.41      221.52     15.82 o
   5   2  15      713.45      722.40     18.28 o
   6   2  15       61.40       70.94      5.40 o
   7   2  15        5.47       15.05      5.70 o
   8   2  15       39.03       13.38     21.69 o
   9   2  15      114.11      115.95     15.18 o
 -16   3  15       13.68       15.18      6.84 o
 -15   3  15       16.42        8.88      6.63 o
 -14   3  15       29.43       34.04      5.08 o
 -13   3  15      548.67      534.84     15.41 o
 -12   3  15       96.54       99.39      5.55 o
 -11   3  15        8.47       10.42      4.17 o
 -10   3  15      755.39      685.74     14.80 o
  -9   3  15      583.12      553.01     21.37 o
  -8   3  15     1748.36     1745.83     65.08 o
  -7   3  15      238.29      248.64     10.98 o
  -6   3  15       10.41        7.47      3.26 o
  -5   3  15       12.20        8.26      3.03 o
  -4   3  15     2458.82     2476.61     85.55 o
  -3   3  15      579.23      578.59     22.98 o
  -2   3  15      298.57      291.21     10.54 o
  -1   3  15        4.35       -2.67      2.67 o
   0   3  15      177.10      187.31      6.44 o
   1   3  15     1358.99     1378.86     20.71 o
   2   3  15      388.21      411.90      7.18 o
   3   3  15      383.79      399.47     13.15 o
   4   3  15       36.76       39.27      4.36 o
   5   3  15      502.17      508.10     16.47 o
   6   3  15       22.76       12.29      7.61 o
   7   3  15      368.92      364.54     14.05 o
   8   3  15       13.20       16.57     11.17 o
 -15   4  15       29.85       15.88      8.19 o
 -14   4  15       68.36       61.42      7.41 o
 -13   4  15      245.62      254.76     11.15 o
 -12   4  15       26.13       36.01      5.48 o
 -11   4  15       44.20       42.67      3.79 o
 -10   4  15      230.52      236.47     10.01 o
  -9   4  15      583.75      543.85     25.93 o
  -8   4  15        0.49        2.18      3.48 o
  -7   4  15      231.85      232.60      9.70 o
  -6   4  15      192.10      205.70      9.48 o
  -5   4  15      555.54      491.30     18.21 o
  -4   4  15      319.96      347.54     11.61 o
  -3   4  15      260.22      256.40      8.18 o
  -2   4  15      458.52      459.56     12.03 o
  -1   4  15        0.09        8.71      2.94 o
   0   4  15      776.25      742.62     15.59 o
   1   4  15       30.84       35.94      5.17 o
   2   4  15     1608.35     1558.40     48.53 o
   3   4  15       44.34       47.11      6.35 o
   4   4  15       36.98       31.89      4.55 o
   5   4  15        0.51       -5.42      7.17 o
   6   4  15      324.56      321.07     25.02 o
   7   4  15        3.83        8.27     11.12 o
 -13   5  15        1.56        5.14      7.79 o
 -12   5  15        9.10       19.64      4.72 o
 -11   5  15      139.82      164.20     17.58 o
 -10   5  15       39.71       55.04      7.95 o
  -9   5  15        1.44       -6.65      6.65 o
  -8   5  15       26.99       36.50      4.73 o
  -7   5  15      401.37      316.53     18.43 o
  -6   5  15       14.87       11.20      5.28 o
  -5   5  15       25.59       31.37      4.56 o
  -4   5  15       55.49       53.22      4.18 o
  -3   5  15      244.70      211.69      7.77 o
  -2   5  15      132.76      123.46      4.92 o
  -1   5  15        2.17        6.11      3.81 o
   0   5  15       23.71       30.33      4.97 o
   1   5  15       27.35       11.37      5.57 o
   2   5  15      434.55      469.59     17.74 o
   3   5  15        3.73       12.79     20.51 o
   4   5  15      118.61      111.05     13.83 o
  -9   6  15       36.39       30.59     11.48 o
  -8   6  15       12.48       20.76      7.27 o
  -7   6  15      116.14      142.46      9.35 o
  -6   6  15      116.70      102.26      9.80 o
  -5   6  15       17.83       16.22      6.65 o
  -4   6  15      192.53      179.34      9.28 o
  -3   6  15      572.71      590.40     22.70 o
  -2   6  15        0.47       10.45      7.36 o
  -1   6  15       69.95       85.27     13.61 o
   0   6  15       14.92       23.72     13.38 o
   1   6  15        2.68       -6.73     14.29 o
 -18   0  16      155.85      145.52     13.96 o
 -17   0  16      414.54      394.02     30.57 o
 -16   0  16       62.62       84.46     11.24 o
 -15   0  16        5.67        6.34      7.02 o
 -14   0  16        4.28        0.45      6.81 o
 -13   0  16       11.96       16.91      5.90 o
 -12   0  16        3.99        0.84      5.38 o
 -11   0  16     1628.20     1647.60     58.19 o
 -10   0  16      951.63     1033.22     28.40 o
  -9   0  16     8301.74     8850.49    145.93 o
  -8   0  16      665.93      670.71     11.85 o
  -7   0  16     2020.21     2124.31     29.02 o
  -6   0  16       14.26       22.40      4.49 o
  -5   0  16     5254.61     5503.08     77.78 o
  -4   0  16      744.42      722.61     50.01 o
  -3   0  16      930.79      959.36     62.92 o
  -2   0  16       29.22       33.84      5.07 o
  -1   0  16     2592.35     2738.25    234.10 o
   1   0  16     2334.70     2544.59     46.62 o
   2   0  16      685.84      696.72     17.50 o
   3   0  16      176.41      154.23     10.73 o
   4   0  16     2424.21     2611.29     92.34 o
   5   0  16        7.23        4.68      7.02 o
   6   0  16      398.57      418.96     16.60 o
   7   0  16       15.78       20.36      9.91 o
   8   0  16       74.95      105.43     16.58 o
   9   0  16        4.01        0.20     27.62 o
 -18   1  16       39.22       51.48     14.50 o
 -17   1  16        4.35        7.63      7.60 o
 -16   1  16       53.53       45.33      6.34 o
 -15   1  16       67.37       81.14      6.67 o
 -14   1  16       96.11       99.55      6.04 o
 -13   1  16       41.84       48.32      4.46 o
 -12   1  16      120.40      113.55      5.62 o
 -11   1  16      304.03      296.39      8.69 o
 -10   1  16      787.94      815.11     16.79 o
  -9   1  16      263.48      247.83      4.99 o
  -8   1  16       91.15      103.68      4.12 o
  -7   1  16      228.58      193.99      4.58 o
  -6   1  16      518.09      510.82     15.72 o
  -5   1  16     1377.22     1438.16     32.77 o
  -4   1  16      336.98      346.18      9.69 o
  -3   1  16      432.20      425.75      5.78 o
  -2   1  16      556.60      558.35     10.63 o
  -1   1  16      839.74      988.26    115.25 o
   0   1  16      129.50      130.63      4.60 o
   1   1  16       61.68       73.68      4.30 o
   2   1  16     1037.99      990.35     37.20 o
   3   1  16       36.21       48.16      4.77 o
   4   1  16       48.82      163.92    134.26 o
   5   1  16      526.87      560.63     38.54 o
   6   1  16      528.21      543.47     19.22 o
   7   1  16       32.47       31.32      6.36 o
   8   1  16       31.38       70.34     15.81 o
   9   1  16      116.52      109.55     17.63 o
 -17   2  16       97.40      106.23      7.16 o
 -16   2  16       35.49       37.35      7.55 o
 -15   2  16       16.78       16.80      8.71 o
 -14   2  16      306.13      285.55     12.36 o
 -13   2  16        1.59        3.70      3.99 o
 -12   2  16       76.87       75.29      4.87 o
 -11   2  16      261.96      272.01      6.35 o
 -10   2  16      362.96      355.50      8.21 o
  -9   2  16     1671.96     1730.29     21.08 o
  -8   2  16     2460.09     2393.13     76.84 o
  -7   2  16        0.78       -2.67      3.49 o
  -6   2  16      169.36      167.43      4.60 o
  -5   2  16      581.25      651.58      8.54 o
  -4   2  16     1830.17     1808.17     56.52 o
  -3   2  16     1354.62     1418.61     33.51 o
  -2   2  16      101.31      113.70      3.92 o
  -1   2  16      309.30      309.17     23.29 o
   0   2  16      209.31      209.49      7.15 o
   1   2  16      809.36      795.48     13.53 o
   2   2  16        0.18        6.18      4.05 o
   3   2  16      466.81      492.11     14.69 o
   4   2  16      227.67      215.28      7.14 o
   5   2  16      257.75      295.09     14.25 o
   6   2  16      273.37      240.17     17.17 o
   7   2  16      111.31      111.87     12.12 o
   8   2  16        6.04      -16.17     16.17 o
 -16   3  16      157.05      129.50      8.59 o
 -15   3  16       49.11       54.79      6.18 o
 -14   3  16      254.00      240.98      7.62 o
 -13   3  16      855.46      771.22     27.00 o
 -12   3  16       21.18       24.45      4.90 o
 -11   3  16        2.00       -1.33      5.14 o
 -10   3  16       11.38       12.94      3.51 o
  -9   3  16        2.90        3.84      3.86 o
  -8   3  16       27.85       21.19      3.59 o
  -7   3  16        6.08        6.42      3.67 o
  -6   3  16      114.97      141.39      6.95 o
  -5   3  16      543.69      596.24     23.03 o
  -4   3  16     2976.34     3162.34     59.08 o
  -3   3  16        3.66       22.07      7.34 o
  -2   3  16       15.83       20.04      5.95 o
  -1   3  16      369.65      370.54      5.78 o
   0   3  16      510.58      545.35     15.80 o
   1   3  16      110.80      113.31      6.33 o
   2   3  16        9.26        5.83      3.45 o
   3   3  16       31.71       27.14      4.60 o
   4   3  16       25.05       32.74      5.69 o
   5   3  16      252.70      219.77     10.18 o
   6   3  16       29.33       28.80      6.93 o
   7   3  16      408.39      371.81     32.72 o
 -15   4  16       45.76       44.56     11.81 o
 -14   4  16      236.38      190.06     10.79 o
 -13   4  16      198.62      212.87      9.82 o
 -12   4  16      141.27      148.73      6.68 o
 -11   4  16       62.00       56.94      4.78 o
 -10   4  16      120.84      117.35      8.46 o
  -9   4  16       69.31       71.47      4.27 o
  -8   4  16      352.58      322.70     18.67 o
  -7   4  16        2.23        7.06      4.49 o
  -6   4  16      149.98      143.95      4.07 o
  -5   4  16        0.05        2.81      4.86 o
  -4   4  16      423.78      409.00     15.66 o
  -3   4  16      542.59      559.43     13.90 o
  -2   4  16      721.90      763.71     24.72 o
  -1   4  16        4.10        8.27      3.68 o
   0   4  16      116.81      123.10      6.58 o
   1   4  16      106.45       96.81      4.38 o
   2   4  16      365.79      334.00     10.56 o
   3   4  16      164.09      156.37      9.91 o
   4   4  16       21.97       30.66      7.77 o
   5   4  16       10.51       32.70     11.08 o
   6   4  16       56.92       68.84      9.58 o
 -12   5  16       10.82       10.20      7.54 o
 -11   5  16       66.47       94.12      9.61 o
 -10   5  16       42.40       39.19     14.61 o
  -9   5  16      234.91      215.45     11.31 o
  -8   5  16       64.25       48.25      6.15 o
  -7   5  16      760.97      707.93     74.19 o
  -6   5  16       25.01       29.93      4.05 o
  -5   5  16       44.60       54.46      5.48 o
  -4   5  16      162.11      159.84      7.05 o
  -3   5  16      157.82      149.46      6.44 o
  -2   5  16      653.26      683.85     20.52 o
  -1   5  16       79.81       87.43      6.49 o
   0   5  16       20.81       14.81      5.96 o
   1   5  16       17.85       12.62      8.13 o
   2   5  16      430.85      477.75     30.39 o
   3   5  16        5.92        5.42     15.78 o
  -8   6  16       66.75       49.84      8.16 o
  -7   6  16      106.80       78.18      7.87 o
  -6   6  16       25.30       10.92      7.13 o
  -5   6  16      180.18      134.92      8.64 o
  -4   6  16       76.42       76.94     10.51 o
  -3   6  16        9.77       21.74      8.45 o
  -2   6  16       95.58       98.02     13.49 o
  -1   6  16      134.29      122.76     14.29 o
 -17   1  17        1.18       -7.67      7.67 o
 -16   1  17       33.20       28.56      7.41 o
 -15   1  17      334.70      307.50     14.97 o
 -14   1  17       48.10       57.02      5.80 o
 -13   1  17      486.35      500.59     15.93 o
 -12   1  17      432.57      399.42     17.96 o
 -11   1  17     1226.16     1259.04     27.42 o
 -10   1  17       13.67       15.63      5.03 o
  -9   1  17      554.38      543.50      9.57 o
  -8   1  17       44.89       53.16      3.63 o
  -7   1  17        0.58        2.17      3.99 o
  -6   1  17      517.50      568.41      7.58 o
  -5   1  17      225.76      258.68      9.10 o
  -4   1  17     4777.59     5139.34    145.22 o
  -3   1  17     2482.07     2508.28     75.51 o
  -2   1  17      862.98      877.53     12.27 o
  -1   1  17        8.74       87.45     36.17 o
   0   1  17     4033.88     4042.21    171.45 o
   1   1  17        3.62       19.43      4.22 o
   2   1  17       31.65      213.64     75.84 o
   3   1  17       25.58       28.11      6.65 o
   4   1  17      229.71      233.87     12.11 o
   5   1  17      541.10      527.90     14.47 o
   6   1  17      475.50      471.70     22.07 o
   7   1  17      133.74      122.25     12.92 o
   8   1  17        2.26      -12.46     12.46 o
 -17   2  17        9.78        7.01      5.56 o
 -16   2  17       79.66       74.57      7.18 o
 -15   2  17       42.89       42.76      5.49 o
 -14   2  17       34.31       42.04      5.57 o
 -13   2  17       38.51       37.97      5.81 o
 -12   2  17       60.75       56.24      4.76 o
 -11   2  17       28.92       31.04      4.34 o
 -10   2  17      678.91      715.05     14.86 o
  -9   2  17      784.34      810.90     13.42 o
  -8   2  17      800.72      816.45     16.17 o
  -7   2  17      107.49      119.42      6.03 o
  -6   2  17     1207.86     1236.39     44.19 o
  -5   2  17      598.79      670.40     22.24 o
  -4   2  17      398.92      425.65      8.27 o
  -3   2  17      764.28      767.11     18.13 o
  -2   2  17     1740.80     1745.18     50.42 o
  -1   2  17      171.74      187.68      7.10 o
   0   2  17      234.18      233.62      5.77 o
   1   2  17     2239.60     2300.04     54.38 o
   2   2  17      216.26      219.00     13.93 o
   3   2  17       19.69       14.39      5.37 o
   4   2  17        4.53       -2.46      5.58 o
   5   2  17      504.35      502.48     43.06 o
   6   2  17       75.71       96.13     22.12 o
   7   2  17       16.19       -2.09     10.44 o
 -16   3  17       39.80       20.87      7.26 o
 -15   3  17        9.74        9.34      9.64 o
 -14   3  17       63.28       38.90      5.76 o
 -13   3  17        5.98        4.09      4.59 o
 -12   3  17      700.94      655.07     32.81 o
 -11   3  17       99.63       83.30      4.76 o
 -10   3  17      191.88      188.48      5.81 o
  -9   3  17      377.24      355.96     18.05 o
  -8   3  17      615.77      561.31     24.80 o
  -7   3  17      464.06      461.45     19.48 o
  -6   3  17      117.01      115.10      6.24 o
  -5   3  17        9.74       12.05      4.31 o
  -4   3  17      282.02      290.89      7.29 o
  -3   3  17     1599.39     1635.13     36.05 o
  -2   3  17      238.45      236.13     11.80 o
  -1   3  17      421.33      432.39     15.39 o
   0   3  17      148.34      132.40      6.38 o
   1   3  17      435.86      373.63      8.21 o
   2   3  17        2.30        8.86      4.45 o
   3   3  17     1115.70     1084.63     46.54 o
   4   3  17       76.48       82.84      6.95 o
   5   3  17        0.50        0.30      7.24 o
   6   3  17       31.46       23.82     10.89 o
 -14   4  17       10.93        8.62      6.57 o
 -13   4  17       13.15       22.04      5.60 o
 -12   4  17      103.23      100.27      7.46 o
 -11   4  17      112.89      124.21      9.72 o
 -10   4  17        0.55       -0.11      5.90 o
  -9   4  17        0.62        2.14      3.70 o
  -8   4  17      509.88      473.60     28.99 o
  -7   4  17      416.31      343.44     21.95 o
  -6   4  17      207.80      195.03      9.29 o
  -5   4  17       60.52       72.00      4.73 o
  -4   4  17      330.95      329.72     13.50 o
  -3   4  17        0.82        5.61      3.50 o
  -2   4  17      614.37      605.88     31.70 o
  -1   4  17       67.62       59.10      3.99 o
   0   4  17       15.86       17.05      5.03 o
   1   4  17      219.22      210.11      8.99 o
   2   4  17      429.10      420.27     14.53 o
   3   4  17      383.72      346.33     22.61 o
   4   4  17      214.65      226.06     26.97 o
   5   4  17       18.28       13.21      9.54 o
 -12   5  17        2.63       12.62      7.99 o
 -11   5  17        1.15       -8.11     10.31 o
 -10   5  17      102.05       96.43      9.50 o
  -9   5  17       31.82       12.34      7.33 o
  -8   5  17      118.74       99.57      7.87 o
  -7   5  17        4.46        0.73      7.42 o
  -6   5  17      420.03      389.52     26.68 o
  -5   5  17      104.46       70.22     10.49 o
  -4   5  17      100.49      113.97      6.97 o
  -3   5  17       44.12       45.00      4.94 o
  -2   5  17      134.77      145.29      7.17 o
  -1   5  17       21.65       12.51      8.79 o
   0   5  17       58.67       69.37      7.77 o
   1   5  17       12.72       28.02     10.54 o
   2   5  17        4.34       -3.51     14.84 o
  -6   6  17      155.75      168.39     10.85 o
  -5   6  17      210.85      260.50     41.21 o
  -4   6  17        1.95       -3.22     10.71 o
  -3   6  17        0.84       20.03     11.67 o
 -17   0  18        0.82       10.80     10.21 o
 -16   0  18       24.48       21.65      9.84 o
 -15   0  18      440.93      416.48     15.03 o
 -14   0  18        0.80       13.65      8.71 o
 -13   0  18      157.63      160.29     11.99 o
 -12   0  18       57.16       67.56      6.97 o
 -11   0  18       16.47       19.33      7.00 o
 -10   0  18      412.65      429.92      9.40 o
  -9   0  18      975.52      979.81     18.75 o
  -8   0  18     2220.21     2284.04     53.71 o
  -7   0  18      285.84      273.83      7.72 o
  -6   0  18     1910.41     2168.92     30.66 o
  -5   0  18     1799.36     1887.44     46.95 o
  -4   0  18     5775.58     6155.42    432.74 o
  -3   0  18      102.53       92.71      7.55 o
  -2   0  18      934.64      926.92     60.92 o
  -1   0  18       37.55       35.14      6.95 o
   0   0  18       75.55       79.04      6.66 o
   1   0  18     3186.27     3058.76    324.39 o
   2   0  18     1018.22     1069.43    128.12 o
   3   0  18       41.28       36.54      8.32 o
   4   0  18      249.82      234.65     12.83 o
   5   0  18      647.37      669.58     23.31 o
   6   0  18      719.33      704.83    146.07 o
   7   0  18        8.71       14.13     15.73 o
 -17   1  18        4.42       15.97      7.62 o
 -16   1  18        0.53       -2.58      5.79 o
 -15   1  18       89.42       77.91      7.55 o
 -14   1  18      264.15      285.51      8.05 o
 -13   1  18      166.88      145.49      7.00 o
 -12   1  18        1.50        2.67      4.29 o
 -11   1  18       61.45       68.86      4.01 o
 -10   1  18     1002.62      996.23     22.37 o
  -9   1  18      285.26      286.13      7.50 o
  -8   1  18        7.49       10.19      3.63 o
  -7   1  18      216.47      201.20      6.05 o
  -6   1  18      166.52      152.44      8.65 o
  -5   1  18      495.50      532.55      9.18 o
  -4   1  18       63.93       82.20      4.30 o
  -3   1  18     1338.96     1359.90     22.07 o
  -2   1  18      504.50      490.83     12.34 o
  -1   1  18      506.29      507.48      7.91 o
   0   1  18       48.35       42.53      4.20 o
   1   1  18      425.28      435.15     26.37 o
   2   1  18      305.72      295.88      8.28 o
   3   1  18      105.21       91.84      8.72 o
   4   1  18       26.97       85.26     26.28 o
   5   1  18       48.16       63.43      6.53 o
   6   1  18      318.44      305.61     14.57 o
   7   1  18       44.65       38.83     12.95 o
 -16   2  18      146.25      140.73      8.15 o
 -15   2  18      163.23      161.05     12.49 o
 -14   2  18       53.79       50.83      5.68 o
 -13   2  18      214.03      203.88      6.76 o
 -12   2  18      333.24      306.82     11.60 o
 -11   2  18       70.92       64.38      4.21 o
 -10   2  18      744.69      757.63     19.29 o
  -9   2  18       49.65       58.46      3.83 o
  -8   2  18       30.04       40.02      3.93 o
  -7   2  18     1816.77     1792.28     66.13 o
  -6   2  18      288.64      264.06      5.64 o
  -5   2  18       54.04       61.04      4.26 o
  -4   2  18        9.27       16.38      4.08 o
  -3   2  18      838.61      816.77     15.22 o
  -2   2  18      109.31      141.18     41.03 o
  -1   2  18      714.53      669.84     35.39 o
   0   2  18        7.55       13.19      3.43 o
   1   2  18        9.15       15.86      5.23 o
   2   2  18      817.97      808.76     53.38 o
   3   2  18      508.53      515.52     16.53 o
   4   2  18      116.54       95.48     10.30 o
   5   2  18      102.52       95.44      9.06 o
   6   2  18       84.19       92.42     14.04 o
   7   2  18        0.46      -11.11     11.11 o
 -15   3  18       62.84       75.68      7.85 o
 -14   3  18      144.81      173.35     21.50 o
 -13   3  18       10.12        8.92      5.19 o
 -12   3  18       32.36       32.89      5.20 o
 -11   3  18      110.77      114.42      7.72 o
 -10   3  18      253.43      272.91     12.36 o
  -9   3  18        6.57       13.03      3.84 o
  -8   3  18      302.22      286.83     15.70 o
  -7   3  18       41.72       57.83      4.52 o
  -6   3  18      144.71      125.75      7.06 o
  -5   3  18      120.67      146.65      7.52 o
  -4   3  18      360.13      331.49     15.49 o
  -3   3  18      989.45     1123.61     35.91 o
  -2   3  18       28.84       34.48      6.57 o
  -1   3  18      128.69      122.45     14.00 o
   0   3  18       70.69       67.21      4.55 o
   1   3  18      741.93      720.97     53.59 o
   2   3  18        7.09       10.71      7.56 o
   3   3  18       75.30       81.54      9.60 o
   4   3  18      150.20      140.97     10.02 o
   5   3  18       75.93       68.51     10.14 o
   6   3  18      114.31       77.12     15.97 o
 -14   4  18        2.14       14.66      6.84 o
 -13   4  18       98.29       88.69      6.87 o
 -12   4  18      332.29      337.22     13.29 o
 -11   4  18        0.07       -5.41      5.41 o
 -10   4  18        9.22       11.45      5.83 o
  -9   4  18        1.03       -5.00      5.00 o
  -8   4  18      542.90      494.82     39.03 o
  -7   4  18      192.50      185.79     13.42 o
  -6   4  18      153.51      139.66      9.91 o
  -5   4  18      269.65      292.98     17.53 o
  -4   4  18       24.72       33.66      7.38 o
  -3   4  18      213.69      232.87      8.62 o
  -2   4  18      110.06      119.58     12.85 o
  -1   4  18      664.02      640.97     43.77 o
   0   4  18       32.70       32.84      4.10 o
   1   4  18      123.73      114.91      7.87 o
   2   4  18        0.72        2.35      5.74 o
   3   4  18      219.43      181.04     16.12 o
   4   4  18       30.52       10.91     11.68 o
 -11   5  18       94.20      100.05     10.00 o
 -10   5  18       27.49       36.58      9.72 o
  -9   5  18       13.14       22.55      9.33 o
  -8   5  18       77.91       56.24      8.62 o
  -7   5  18       13.20        7.22      6.79 o
  -6   5  18      406.84      398.09     46.32 o
  -5   5  18        0.89       -5.74      5.74 o
  -4   5  18       37.76       49.71      9.03 o
  -3   5  18        3.22        3.19     12.17 o
  -2   5  18      416.35      391.74     12.72 o
  -1   5  18       30.07       38.09      7.95 o
   0   5  18      240.62      251.13     55.01 o
   1   5  18       11.20        2.15     15.90 o
 -17   1  19      102.48       85.20      7.39 o
 -16   1  19       22.73       22.95      8.77 o
 -15   1  19        0.59        4.90      6.51 o
 -14   1  19      388.62      391.49     16.40 o
 -13   1  19      217.70      244.44     10.34 o
 -12   1  19       19.16       15.49      4.91 o
 -11   1  19      109.81      110.52      4.68 o
 -10   1  19     1236.45     1260.87     35.34 o
  -9   1  19      304.30      301.92     10.63 o
  -8   1  19      862.94      927.58     27.27 o
  -7   1  19        3.26        4.43      4.47 o
  -6   1  19       20.39       14.88      3.76 o
  -5   1  19      280.94      283.43      6.15 o
  -4   1  19     1703.74     1794.19     72.10 o
  -3   1  19      830.71      868.09     18.46 o
  -2   1  19     1530.46     1537.28     35.65 o
  -1   1  19      107.93      121.30     15.54 o
   0   1  19      706.67      703.91     43.16 o
   1   1  19      182.99      174.01      9.31 o
   2   1  19      449.29      453.47     15.76 o
   3   1  19      153.72      137.92      7.30 o
   4   1  19        4.14       14.29      7.32 o
   5   1  19       81.78       78.06     12.60 o
   6   1  19       17.36       22.80     20.73 o
 -16   2  19       20.46       24.71      8.21 o
 -15   2  19        7.40       20.55      7.92 o
 -14   2  19      150.13      132.10     10.12 o
 -13   2  19      141.58      136.94      7.34 o
 -12   2  19       76.52       83.48      5.15 o
 -11   2  19       83.62       81.90      4.95 o
 -10   2  19      143.02      149.42      6.36 o
  -9   2  19      829.31      929.84     21.17 o
  -8   2  19       52.77       52.52      3.73 o
  -7   2  19      524.84      520.42     23.74 o
  -6   2  19       32.66       32.21      3.92 o
  -5   2  19      872.93      943.76     39.99 o
  -4   2  19        4.29        9.68      4.56 o
  -3   2  19      331.76      353.24     12.06 o
  -2   2  19      353.78      343.00     17.21 o
  -1   2  19       40.52       43.27      5.60 o
   0   2  19        2.73        5.12      5.99 o
   1   2  19       60.96       58.93      7.03 o
   2   2  19      826.30      822.47     40.30 o
   3   2  19        1.04       -3.51      6.10 o
   4   2  19        6.97       13.88     15.80 o
   5   2  19       63.17       75.41     28.09 o
   6   2  19      158.89      144.45     15.47 o
 -15   3  19        1.00       13.72      7.67 o
 -14   3  19       44.41       35.93      5.85 o
 -13   3  19      105.78       80.24      7.91 o
 -12   3  19        3.32        0.89      4.81 o
 -11   3  19      389.63      337.65     20.65 o
 -10   3  19      155.66      139.35      6.04 o
  -9   3  19        1.50       -4.18      4.18 o
  -8   3  19        1.26        3.30      5.00 o
  -7   3  19     1102.90     1094.32     62.04 o
  -6   3  19       37.87       33.35      4.35 o
  -5   3  19      283.42      283.20     19.67 o
  -4   3  19        6.14       36.18     15.44 o
  -3   3  19      545.64      541.54     16.37 o
  -2   3  19       72.08       64.48      4.99 o
  -1   3  19     1245.19     1190.05     75.98 o
   0   3  19      457.04      434.42     27.11 o
   1   3  19        4.58        4.27      5.69 o
   2   3  19       62.07       51.18      8.05 o
   3   3  19      212.74      239.40     14.41 o
   4   3  19      330.06      322.95     18.98 o
   5   3  19       59.27       85.95     15.62 o
 -13   4  19        2.91       19.24      7.10 o
 -12   4  19       40.17       28.03      8.26 o
 -11   4  19        7.10       16.58      7.23 o
 -10   4  19      277.80      280.92     24.69 o
  -9   4  19       22.19       35.15     11.62 o
  -8   4  19       85.31       69.89      7.23 o
  -7   4  19       76.73       89.61     11.28 o
  -6   4  19      842.55      802.02     16.84 o
  -5   4  19       29.11       30.50      5.55 o
  -4   4  19        8.22        2.08      4.69 o
  -3   4  19        4.82       10.91      4.63 o
  -2   4  19      184.79      168.09      7.68 o
  -1   4  19      430.12      462.58     18.08 o
   0   4  19       51.70       44.66      7.63 o
   1   4  19      146.58      112.27      6.56 o
   2   4  19       39.13       21.21      9.35 o
   3   4  19      308.10      266.16     15.82 o
 -10   5  19       59.14       44.16     10.38 o
  -9   5  19        2.93       10.43      9.77 o
  -8   5  19       22.40        8.33     16.25 o
  -7   5  19       61.58       50.85     14.51 o
  -6   5  19      259.88      278.06     13.51 o
  -5   5  19        0.45        6.80      6.79 o
  -4   5  19      145.61      112.74     10.33 o
  -3   5  19        1.70       17.03     10.69 o
  -2   5  19       11.85        8.07      8.20 o
  -1   5  19        7.01       -5.59      7.55 o
   0   5  19       18.13      -17.06     17.06 o
 -17   0  20      241.16      255.62     16.02 o
 -16   0  20       47.54       45.60     11.19 o
 -15   0  20       70.17       77.25     11.06 o
 -14   0  20       64.72       75.15     10.11 o
 -13   0  20      341.74      338.88     22.46 o
 -12   0  20      131.74      137.77     10.16 o
 -11   0  20       54.44       57.54      8.37 o
 -10   0  20       57.59       66.26      8.09 o
  -9   0  20      343.93      357.51     17.60 o
  -8   0  20     2837.02     2904.43    145.88 o
  -7   0  20        5.19       11.61      5.29 o
  -6   0  20      439.31      430.38     17.98 o
  -5   0  20      532.31      570.70     20.92 o
  -4   0  20      541.74      536.29     12.27 o
  -3   0  20      348.42      325.03     29.83 o
  -2   0  20       14.64       15.36      5.21 o
  -1   0  20      462.56      446.80     14.69 o
   0   0  20        1.51       -7.26      7.26 o
   1   0  20      860.45      861.10     45.08 o
   2   0  20       80.91       77.18      9.95 o
   3   0  20      873.44      796.29    135.63 o
   4   0  20      176.23      158.37     19.98 o
   5   0  20      281.54      246.42     24.92 o
   6   0  20       67.62       51.22     18.04 o
 -16   1  20        5.29        1.33      8.04 o
 -15   1  20       15.35       15.91      6.51 o
 -14   1  20        0.24        0.51      6.09 o
 -13   1  20      443.28      440.69      9.66 o
 -12   1  20        7.12       13.44      6.03 o
 -11   1  20        2.08        4.90      7.40 o
 -10   1  20       20.62       32.86      5.71 o
  -9   1  20       81.01      100.54      8.96 o
  -8   1  20       60.78       78.59      6.94 o
  -7   1  20      470.75      442.68     14.96 o
  -6   1  20      932.20      923.76     40.34 o
  -5   1  20      105.88      100.31      5.26 o
  -4   1  20        1.41      196.28     76.90 o
  -3   1  20      578.25      575.13     19.32 o
  -2   1  20      250.79      218.80      7.64 o
  -1   1  20        4.27       17.48     11.39 o
   0   1  20       79.66      233.66     82.94 o
   1   1  20      374.07      357.27     17.70 o
   2   1  20      413.36      403.77     14.79 o
   3   1  20       66.70       57.50      8.98 o
   4   1  20       22.30       39.51      9.47 o
   5   1  20       81.46       67.94     13.94 o
 -16   2  20       72.70       71.84      9.24 o
 -15   2  20      105.97       98.44      7.81 o
 -14   2  20       95.00       92.67      7.93 o
 -13   2  20       22.99       17.91      6.13 o
 -12   2  20        3.50        1.28      5.93 o
 -11   2  20      408.30      377.27     11.22 o
 -10   2  20        2.11       -0.42      4.80 o
  -9   2  20      313.61      297.13     12.23 o
  -8   2  20      115.25      139.41     10.38 o
  -7   2  20      245.73      227.49     10.73 o
  -6   2  20      239.31      239.29     17.19 o
  -5   2  20     1000.07      987.53     20.36 o
  -4   2  20      117.97      123.88      7.86 o
  -3   2  20        1.46       43.16     22.08 o
  -2   2  20      680.96      659.92     32.39 o
  -1   2  20       35.32       32.89      5.00 o
   0   2  20      352.88      335.77     13.81 o
   1   2  20        1.30       -0.18      6.29 o
   2   2  20       55.06       54.34      6.68 o
   3   2  20       50.27       20.49      8.33 o
   4   2  20      620.23      594.69     30.56 o
   5   2  20        0.33       -4.81     11.85 o
 -15   3  20       14.20        7.68      6.76 o
 -14   3  20       11.53        1.09      6.88 o
 -13   3  20      310.78      307.85     15.63 o
 -12   3  20      278.70      252.64     17.21 o
 -11   3  20        7.66       16.20      6.48 o
 -10   3  20       11.48       -2.51      5.99 o
  -9   3  20       10.12       13.65      4.51 o
  -8   3  20        2.99       -0.23      4.59 o
  -7   3  20      166.79      197.18      7.05 o
  -6   3  20       59.21       94.44      6.24 o
  -5   3  20      429.17      432.77     14.47 o
  -4   3  20      224.01      246.79     20.12 o
  -3   3  20      130.38      170.30      8.44 o
  -2   3  20       48.97       69.71      5.07 o
  -1   3  20      497.09      452.94     10.29 o
   0   3  20        5.18        9.01      5.17 o
   1   3  20       20.23       33.20      9.37 o
   2   3  20       19.13       33.53      8.71 o
   3   3  20        0.67       -0.14     14.93 o
   4   3  20       49.36       27.85     14.87 o
 -13   4  20       50.65       29.70     10.25 o
 -12   4  20       32.02       29.02      7.96 o
 -11   4  20      236.84      223.30     11.29 o
 -10   4  20      177.22      128.91     13.78 o
  -9   4  20       29.49       17.71      5.59 o
  -8   4  20        2.36        2.42      8.86 o
  -7   4  20       17.53       12.94      6.78 o
  -6   4  20        9.66       68.89     21.44 o
  -5   4  20      516.82      487.29     37.10 o
  -4   4  20        9.12       19.32      4.82 o
  -3   4  20        4.69        7.27      7.21 o
  -2   4  20       96.72       84.22      6.69 o
  -1   4  20      506.10      489.25     19.61 o
   0   4  20       99.43       81.43     19.44 o
   1   4  20       73.44       62.18      9.12 o
   2   4  20        1.22       -8.45     11.97 o
  -9   5  20        2.45        6.64     11.67 o
  -8   5  20       23.40       54.34     10.36 o
  -7   5  20        2.32       12.33      7.10 o
  -6   5  20      162.57      135.23     10.04 o
  -5   5  20       86.57       64.04     10.22 o
  -4   5  20      107.98       96.13     10.49 o
  -3   5  20        5.89        1.77     11.90 o
  -2   5  20        2.74        6.54      8.49 o
 -16   1  21       67.39       71.45      7.83 o
 -15   1  21      110.33      110.41      7.80 o
 -14   1  21       49.45       53.89      7.19 o
 -13   1  21        0.68        6.46      5.26 o
 -12   1  21      943.32     1030.84     17.87 o
 -11   1  21      508.55      519.01     14.67 o
 -10   1  21        2.67       -4.60      6.65 o
  -9   1  21       59.62       59.54      6.51 o
  -8   1  21      331.68      372.76     12.46 o
  -7   1  21      147.32      175.93      8.52 o
  -6   1  21       81.54      126.68     21.60 o
  -5   1  21      355.67      363.03     14.89 o
  -4   1  21        1.17        5.83      4.72 o
  -3   1  21      935.34      957.56     32.96 o
  -2   1  21      736.84      717.76     43.30 o
  -1   1  21      716.10      698.54     67.29 o
   0   1  21      163.92      156.55     14.02 o
   1   1  21      260.20      277.85     22.07 o
   2   1  21       47.82      202.47     76.60 o
   3   1  21      394.00      361.27     13.77 o
   4   1  21       16.25       13.50     15.10 o
 -15   2  21        4.86        5.66      7.43 o
 -14   2  21        5.07       -0.78      6.79 o
 -13   2  21        2.45       12.52      5.47 o
 -12   2  21      251.08      246.37      9.13 o
 -11   2  21      193.64      204.54      8.48 o
 -10   2  21      115.93      121.02      6.48 o
  -9   2  21        0.73       -5.96      5.96 o
  -8   2  21      288.52      327.75     28.17 o
  -7   2  21      982.60     1024.96     78.57 o
  -6   2  21       37.65       46.90      4.95 o
  -5   2  21       22.98      154.34     52.72 o
  -4   2  21       54.09       59.41      9.40 o
  -3   2  21      283.31      265.81     19.43 o
  -2   2  21      318.69      304.44     12.20 o
  -1   2  21      128.80      123.11      9.78 o
   0   2  21      310.44      281.15     18.63 o
   1   2  21       29.89       24.58      8.56 o
   2   2  21      443.42      419.31     21.83 o
   3   2  21       36.47       32.38     13.71 o
   4   2  21      222.77      212.86     24.66 o
 -14   3  21       10.41       11.60      6.89 o
 -13   3  21        3.19        2.03      8.08 o
 -12   3  21        3.02       15.08      9.07 o
 -11   3  21      201.30      142.86     10.94 o
 -10   3  21      142.42      130.24     12.07 o
  -9   3  21      468.78      435.82     15.63 o
  -8   3  21       12.68        2.64      5.39 o
  -7   3  21      127.58      112.00      9.15 o
  -6   3  21      170.91      176.76     10.80 o
  -5   3  21      860.64      834.18     47.69 o
  -4   3  21      518.50      486.31     19.61 o
  -3   3  21        3.42       10.35      8.16 o
  -2   3  21       39.20       34.43      7.09 o
  -1   3  21       15.59       16.97      6.81 o
   0   3  21      539.62      535.48     21.88 o
   1   3  21       16.13       14.38     14.24 o
   2   3  21       12.07        3.02      9.15 o
 -12   4  21        1.13       -3.25      8.15 o
 -11   4  21       92.75       93.63      8.33 o
 -10   4  21       58.94       49.58     13.49 o
  -9   4  21      105.09       72.00      9.90 o
  -8   4  21       44.31       32.77      8.31 o
  -7   4  21      171.28      166.03     17.19 o
  -6   4  21      130.76       82.99     11.59 o
  -5   4  21      423.83      407.82     22.83 o
  -4   4  21        4.69        0.18      5.78 o
  -3   4  21      104.27       85.13      8.53 o
  -2   4  21       16.44       19.21      7.83 o
  -1   4  21       80.87       78.95      8.46 o
   0   4  21       57.00       47.43     10.56 o
 -16   0  22      144.19      114.01     12.47 o
 -15   0  22      133.78      138.58     11.65 o
 -14   0  22       42.32       45.09     12.95 o
 -13   0  22       16.96       20.41      6.99 o
 -12   0  22      372.27      357.20     13.97 o
 -11   0  22      363.54      388.58     15.32 o
 -10   0  22      223.96      219.80     19.58 o
  -9   0  22       11.62       20.09     11.51 o
  -8   0  22        3.78        3.28      9.17 o
  -7   0  22     1056.49     1214.78     31.74 o
  -6   0  22      773.55      829.71     24.07 o
  -5   0  22       12.84       10.44     10.50 o
  -4   0  22       82.05       83.41     20.44 o
  -3   0  22      989.47      940.43    158.77 o
  -2   0  22       27.98       46.80     20.84 o
  -1   0  22      409.34      385.36     31.86 o
   0   0  22      515.19      478.28     46.01 o
   1   0  22        8.03       13.31     14.50 o
   2   0  22      265.25      242.69     17.25 o
   3   0  22      549.72      515.08     37.45 o
   4   0  22      538.23      443.70     40.81 o
 -15   1  22      123.39      108.74      9.07 o
 -14   1  22        3.59        4.06      5.48 o
 -13   1  22       25.33       22.15      6.72 o
 -12   1  22       19.35        4.45      7.72 o
 -11   1  22      206.93      213.66     13.40 o
 -10   1  22       42.35       45.49      7.99 o
  -9   1  22      196.31      206.04      9.49 o
  -8   1  22       18.04       17.66      6.48 o
  -7   1  22      155.01      136.54      7.49 o
  -6   1  22      254.18      245.51     10.70 o
  -5   1  22       11.53       69.18     27.28 o
  -4   1  22        6.05        0.71      8.03 o
  -3   1  22       31.97      217.39    101.76 o
  -2   1  22     1268.66     1302.10     61.49 o
  -1   1  22       57.38       19.97     11.27 o
   0   1  22       14.80        8.80      8.18 o
   1   1  22       79.25       67.65      7.60 o
   2   1  22      117.00       97.36      9.60 o
   3   1  22       14.38        0.78     14.36 o
 -15   2  22       68.48       47.96      9.13 o
 -14   2  22        0.10       -3.43      5.51 o
 -13   2  22       25.73       29.61      7.22 o
 -12   2  22       54.88       65.16     12.07 o
 -11   2  22       51.55       33.38      6.95 o
 -10   2  22      288.00      273.05      9.47 o
  -9   2  22      117.46      121.69      8.70 o
  -8   2  22      151.93      140.48     11.03 o
  -7   2  22      256.42      281.18     18.46 o
  -6   2  22      456.44      460.35     31.36 o
  -5   2  22       71.45       53.45      5.68 o
  -4   2  22      350.67      317.00     29.85 o
  -3   2  22      125.58      125.03      8.48 o
  -2   2  22       30.51       37.55      6.65 o
  -1   2  22       44.55       46.20      7.08 o
   0   2  22      100.13       92.42      8.76 o
   1   2  22       97.20       96.32     23.80 o
   2   2  22      183.62      129.91     23.41 o
   3   2  22       19.06       15.19     11.65 o
 -13   3  22        5.85       12.71     17.63 o
 -12   3  22       59.36       69.82      9.64 o
 -11   3  22      353.47      337.02     12.49 o
 -10   3  22        4.95        9.19      7.37 o
  -9   3  22        6.18       11.18      7.56 o
  -8   3  22        8.51        7.88      5.61 o
  -7   3  22        6.95        5.01      7.41 o
  -6   3  22      196.23      251.25     11.82 o
  -5   3  22      105.93      138.45     24.26 o
  -4   3  22      387.91      371.57     14.17 o
  -3   3  22       13.22       13.65      6.06 o
  -2   3  22      227.64      240.13     14.52 o
  -1   3  22      127.34      116.35      9.36 o
   0   3  22      164.44      112.59     22.74 o
   1   3  22       18.05       13.35     35.59 o
 -10   4  22       16.31        9.53      9.24 o
  -9   4  22      178.29      153.10     11.09 o
  -8   4  22        0.66        6.36     10.82 o
  -7   4  22        6.31       15.27      6.39 o
  -6   4  22        3.50       13.97      5.94 o
  -5   4  22       42.46       39.83      7.45 o
  -4   4  22      431.93      402.70     32.41 o
  -3   4  22       40.37       24.40      6.36 o
  -2   4  22       14.31       19.24      8.42 o
 -15   1  23        0.11       -2.93      6.92 o
 -14   1  23      101.96       91.36      7.86 o
 -13   1  23      114.37      128.67      7.53 o
 -12   1  23      185.64      188.96      9.73 o
 -11   1  23      407.15      426.93     12.58 o
 -10   1  23      357.92      361.75     12.58 o
  -9   1  23        2.02        8.28      8.19 o
  -8   1  23       82.82       97.86      7.12 o
  -7   1  23       78.68       97.73      8.94 o
  -6   1  23      166.41      151.78      8.10 o
  -5   1  23      376.60      344.87     35.67 o
  -4   1  23       15.80       17.13      7.91 o
  -3   1  23        6.31        7.14      7.11 o
  -2   1  23      518.08      483.51     15.28 o
  -1   1  23      863.99      860.83     23.22 o
   0   1  23       19.58       14.23      9.86 o
   1   1  23       25.59       16.03     12.14 o
   2   1  23       10.63        9.06     12.33 o
 -14   2  23        9.04       18.98      7.18 o
 -13   2  23       51.08       47.90     10.78 o
 -12   2  23       18.79       18.58      7.62 o
 -11   2  23        6.97        7.83      8.84 o
 -10   2  23      361.12      385.14     14.79 o
  -9   2  23        0.14        1.58      7.48 o
  -8   2  23       97.70       96.28     14.49 o
  -7   2  23       13.79       10.06      6.97 o
  -6   2  23     1432.63     1582.20     37.37 o
  -5   2  23        2.63       -2.50     11.20 o
  -4   2  23       67.83       50.88      7.29 o
  -3   2  23      327.86      293.57     15.16 o
  -2   2  23      303.46      293.55     12.78 o
  -1   2  23      110.13       88.29      7.75 o
   0   2  23       92.27       96.49     16.56 o
   1   2  23      174.34      112.95     15.55 o
 -12   3  23       13.09       24.21      9.36 o
 -11   3  23        0.53       -8.53      8.53 o
 -10   3  23       96.71      100.62     12.09 o
  -9   3  23       49.42       35.38      8.20 o
  -8   3  23      530.10      476.66     47.60 o
  -7   3  23        8.18       -0.99      7.47 o
  -6   3  23       35.83       38.33      6.63 o
  -5   3  23        0.21        6.63      6.98 o
  -4   3  23      597.34      557.31     16.62 o
  -3   3  23       13.27        0.93      6.92 o
  -2   3  23       38.21        6.50     10.55 o
  -1   3  23        0.20        3.08      6.91 o
   0   3  23      169.52      140.94     22.79 o
  -8   4  23        0.65       -7.19      7.19 o
  -7   4  23      126.87      121.56     12.37 o
  -6   4  23       44.87       48.14      7.25 o
  -5   4  23       74.53       54.55      7.43 o
  -4   4  23        6.29        6.47      7.02 o
 -14   0  24       10.19       17.27     18.87 o
 -13   0  24      137.65      149.74     30.74 o
 -12   0  24       13.84        7.24      9.48 o
 -11   0  24      352.65      353.15     15.95 o
 -10   0  24        0.92       10.49     12.79 o
  -9   0  24      308.90      303.09     16.84 o
  -8   0  24        0.07        4.28      9.28 o
  -7   0  24      392.79      442.22     18.61 o
  -6   0  24      142.78      168.34     16.66 o
  -5   0  24     1173.13     1234.17     44.48 o
  -4   0  24       16.45       11.97     14.56 o
  -3   0  24      244.89      249.57     19.43 o
  -2   0  24        4.64       -0.69     14.65 o
  -1   0  24      181.59      191.60     20.33 o
   0   0  24      487.39      452.36     39.95 o
   1   0  24       11.94       14.02     24.77 o
 -14   1  24       51.49       35.88      8.13 o
 -13   1  24        2.54        0.22      8.26 o
 -12   1  24       22.11       25.90      7.36 o
 -11   1  24       98.13      105.86      7.87 o
 -10   1  24      104.79      109.81      8.36 o
  -9   1  24        0.95        7.77      7.66 o
  -8   1  24        0.96       15.43      7.78 o
  -7   1  24       18.45        9.38      7.32 o
  -6   1  24       39.39       40.85      7.88 o
  -5   1  24      420.06      464.85     22.12 o
  -4   1  24        9.53       13.14      8.48 o
  -3   1  24       50.19       49.86      7.92 o
  -2   1  24       46.78       33.88      8.33 o
  -1   1  24      245.50      257.72     18.55 o
   0   1  24        2.26       23.63     12.67 o
   1   1  24       42.49       27.58     14.64 o
 -13   2  24       15.40       22.05      7.21 o
 -12   2  24        6.13       24.39      8.14 o
 -11   2  24       80.55       85.57      9.56 o
 -10   2  24       35.72       19.70      7.76 o
  -9   2  24       25.51       42.24      7.54 o
  -8   2  24      195.00      164.76      9.34 o
  -7   2  24        9.05       -4.68     11.83 o
  -6   2  24       11.50        9.82      9.11 o
  -5   2  24      205.53      216.81     12.25 o
  -4   2  24      181.19      169.05     11.07 o
  -3   2  24      176.22      151.73      9.79 o
  -2   2  24      156.79      131.85     12.81 o
  -1   2  24       13.83       14.32     11.19 o
   0   2  24        4.75       15.36     10.85 o
 -11   3  24        2.65       -3.34     10.62 o
 -10   3  24       44.09       49.02     13.07 o
  -9   3  24       51.89       45.47      7.70 o
  -8   3  24        1.20        2.47      8.44 o
  -7   3  24       18.98       18.84      7.75 o
  -6   3  24        2.26        4.82     10.05 o
  -5   3  24       59.64       72.96     13.47 o
  -4   3  24      190.07      159.12     14.25 o
  -3   3  24        9.30        3.25     11.98 o
  -2   3  24       26.09       19.18      7.65 o
 -13   1  25       11.40       14.22      8.37 o
 -12   1  25      155.47      113.00      9.86 o
 -11   1  25      196.63      186.86      9.70 o
 -10   1  25        9.67        8.76      7.16 o
  -9   1  25      195.44      199.63      9.62 o
  -8   1  25       31.59       29.49      7.81 o
  -7   1  25       34.60       20.86      8.35 o
  -6   1  25       76.51       78.29      8.63 o
  -5   1  25      105.11      115.18     10.07 o
  -4   1  25      153.57      174.07     11.06 o
  -3   1  25      144.51      136.12     33.53 o
  -2   1  25        1.14       12.01     17.61 o
  -1   1  25        0.42        0.23     12.04 o
 -12   2  25        0.01       -6.80      9.28 o
 -11   2  25        4.98        5.57      9.46 o
 -10   2  25      105.42       95.43     11.63 o
  -9   2  25      218.00      228.03     18.21 o
  -8   2  25      353.68      321.27     16.08 o
  -7   2  25       10.34        1.76     13.12 o
  -6   2  25       65.37       71.08     10.49 o
  -5   2  25      116.26      133.44     13.79 o
  -4   2  25       43.18       14.32      9.51 o
  -3   2  25       24.38       35.46      9.06 o
  -2   2  25       77.78       67.56     13.79 o
  -8   3  25      212.00      161.87     12.14 o
  -7   3  25       84.50       73.48      9.46 o
  -6   3  25       44.22       33.81     11.52 o
  -5   3  25       13.42       14.35     10.53 o
 -12   0  26        1.53       -0.31     17.01 o
 -11   0  26        5.58        7.03     19.49 o
 -10   0  26      137.94      150.75     25.02 o
  -9   0  26      197.76      177.20     42.59 o
  -8   0  26      189.67      194.74     18.99 o
  -7   0  26        3.81      -16.54     16.54 o
  -6   0  26      301.80      319.44     30.50 o
  -5   0  26      299.48      271.70     28.79 o
  -4   0  26      371.85      343.34     29.27 o
  -3   0  26       18.45        2.11     18.29 o
  -2   0  26        0.57       50.19     22.07 o
 -11   1  26       18.88       19.94     10.38 o
 -10   1  26       12.04        7.80      9.65 o
  -9   1  26       24.73       31.15     11.10 o
  -8   1  26       17.70       22.83      9.82 o
  -7   1  26       52.53       44.12     12.02 o
  -6   1  26       52.72       58.87     11.21 o
  -5   1  26       27.01       30.10     13.04 o
  -4   1  26       53.39       40.82     12.93 o
  -3   1  26      195.90      170.39     21.39 o
  -9   2  26       61.03       62.38     11.19 o
  -8   2  26        4.41       -3.40      8.86 o
  -7   2  26      189.93      158.10     17.70 o
  -6   2  26        8.70      -10.53     10.53 o
  -5   2  26        4.11        7.99     26.12 o
  -8   1  27       15.63        7.98     13.57 o
  -7   1  27        8.44       14.19     16.86 o
 
